# Supplementary material for: An optimized five-gene multi-platform predictor of hormone receptor negative and triple negative breast cancer metastatic risk
Source: Breast Cancer Res. 2013 Oct 31;15(5):R103. doi: 10.1186/bcr3567 (PMC3978448; doi:10.1186/bcr3567)
Supplement: Additional file 1: Table S1 — Sequences of primers used in the multiplexed RT-PCR assays for signature gene assessment. [file bcr3567-S1.xls]

## Sheet: Sheet1
Primer and probe sequences
Mastermix	Gene	Upstream primer	Downstream primer
Pool 1	CLIC5	CTTCCCTGAGACCCACAGTTG	GTGGCAATTGGCTATGATTCAC	6FAM-CTGTTCTGGAAACACATC-MGB
	RGS4	GGCAACCAAAGAGGTGAACCT	CTAGCATGTTCCGGCTTGTCT	VIC-ATTCTTGCACCAGGGAA-MGB
	RFX7	CTGTTTTGTTGTTGGCATTATCTTTT	CCTGAATATTATCCCTGTTTCAAGGA	NED-TGAACTGTAGACAAGAAAG-MGB
	ABO	CCTCCCGCCCTTGGT	GGGCCTAGGCTTCAGTTACT	Quasar 670-AACGGGTAAACTCTGTTTCCTTTGTC-BHQ2
Pool 2	CXCL13	GCCTGTCAAGAGGCAAAGGA	TCCTCCGTAGTGAGTTTTTAAGCA	6FAM-TCCATGTAGTAGATATCC-MGB
	FLJ46061	TGAAGGAGAATGCGGTGACA	CCAGACGAGGCAGCTTACTGA	VIC-TGGAGAGAACCCCC-MGB
	NUP214	CACTGGATCCCAAGAGTGAA	GCAAATTTCACATACTGATGAA	NED-AATTTCCTGAAGCTGAGC-MGB
	PPIG	TGGACAAGTAATCTCTGGTCAA	CATCTGTTTTCTGGTTTTCAA	NED-TCTCTCTTACAACTTC-MGB
	PRTN3F3	CCTGCAGGAGCTCAATGTCA	GGACGAAAGTGCAAATGTTATGTG	Quasar 670-CGTGGTCACCTTCTTCTGCCG-BHQ2
Pool 3	HAPLN	TCATCCCAACAAAGTATCCTTTCA	TGCTCTGAGTAGCTTTACTTTCCTTAATT	6FAM-CATGCAATAGCTTAAGAAT-MGB
	ZSCAN21	AGTGCGTAAACCTTGAAAATGAAA	TGGAGCCTGCCTCTTGAAGA	VIC-AGGAACAAAACCCC-MGB
	EXOC7	CAGTCGTGGTTGCAGAAGGA	TTCCAACCCCCATTTTGCT	NED-CTGCCTGCCTGTGGG-MGB
	HRBL	TTCCCAGCACCGCTGTTC	TGATCCTAAGTCCCCGAAGGA	Quasar 670-CTTGTTCAGCAGCAGAATGGCTC-BHQ2
Pool 4	PRRG3	GGCCAGCGTGTCTTACAGTGA	AGGGTTGGCGGCCACTA	6FAM-CCACCCCCAAAGTACGA-MGB
	MATN1	GTCACCAGGCTCTGATGAA	AGTAGCCGTGGGGAGAACT	VIC-CAATCCCAAACTCTTG-MGB
	SSX3	GTCAGTTACCTCTGCATGGAA	AACACTCAGAACTGCCCTCA	Quasar 670-TTACCCTCCTCTCTCCCTAGATGTG-BHQ2
Pool 5	LY9	GACACAGAGATTGAGAACGTCA	ATGGTTACATTTTCTTTGGGA	FAM-ATTTTTGGGACCAATC-MGB
	TNFRSF17	GGCTAACATTGACCTGGAAAAGA	TCGAGGCCTCTCGGAAGAA	VIC-AGGACTGGTGATGAAAT-MGB
	HLA-F	CGCTTCTATGAGGCAGAGGAAT	GCACTCGCCCTCCAGGTA	NED-TGCAGAGGAGTTCAGGAC-MGB
	IGLC2	TTCCCGCCCTCCTCTGA	CGGGTAGAAGTCACTTATGAGACACA	Quasar 670-AGCTTCAAGCCAACAAGGCCACACTGG-BHQ2
Pool 6	XCL2	AGGCTCCTTGAGAGCAGTAA	TGTCCATGCTCCTGACCA	FAM-TTACCAAACGTGGCCTAA-MGB
	SPP1	AAACGCCGACCAAGGAAAA	GGCACAGGTGATGCCTAG	VIC-CACTACCATGAGAATTG-MGB
	C1QA	TTCTTAGACCTCTTCCTGGAA	GCTCCGAGTAGCAACTGAA	Quasar 670-ACATCTGTGTCTGTGTCTGCTGAACATGAGC-BHQ2
