# Supplementary material for: An optimized five-gene multi-platform predictor of hormone receptor negative and triple negative breast cancer metastatic risk
Source: Breast Cancer Res. 2013 Oct 31;15(5):R103. doi: 10.1186/bcr3567 (PMC3978448; doi:10.1186/bcr3567)
Supplement: Additional file 2: Table S2 — Table of raw CT and ΔΔCT values along with the final normalized RT-PCR dataset employed in this study. [file bcr3567-S2.xls]

## Sheet: Ct
	Ct Avg	UCSF Panel															Teschendorf Panel
Study	Sample Name	ABO	CLIC5	CXCL13	EXOC7	FLJ46061	HAPLN	HRBL	MATN1	PRRG3	PRTN3	RFX7	RGS4	SSX3	ZSCAN21		C1QA	HLA-F	IGCL2	LY9	SPP1	TNFRSF17	XCL2		HSK
CPMC	U057	36.2445	36.2155	32.0673	36.9197	31.9838	ND	35.0602	ND	37.2952	37.1175	36.8895	37.5514	ND	30.388		ND	33.1249	27.3197	36.1644	31.6029	34.3583	ND		33.2194
CPMC	U060	34.4797	35.1883	33.0495	34.5671	32.3833	38.0707	34.5703	ND	32.3843	33.3375	35.832	36.1144	ND	29.5549		38.9485	33.7848	28.2653	41.2776	31.3289	34.395	38.9085		31.7829
CPMC	U102	35.46	36.6418	31.8733	37.5685	32.7035	38.3994	34.236	ND	40.1312	35.974	37.0033	38.5772	ND	31.4442		38.4031	34.4673	28.7496	37.4956	33.3999	34.3762	ND		32.507
CPMC	U107	38.4629	35.6129	31.2955	34.7998	32.5489	40.2863	35.1855	ND	42.7704	35.9584	38.2445	37.5729	ND	30.7208		37.0714	33.041	28.6999	37.1044	33.3645	35.1735	37.5943		32.8132
CPMC	U139	38.1188	34.2523	30.7513	34.8176	31.7722	37.6974	34.2679	ND	38.3284	34.8815	35.6835	34.6235	ND	30.6038		36.2815	32.1968	27.0391	35.054	30.2795	34.5116	42.7541		31.5255
CPMC	U147	36.8162	35.2672	29.9007	36.8325	33.1452	40.6882	35.2883	ND	38.6153	32.8024	36.1006	35.1925	ND	32.0972		38.0926	31.8847	29.9993	36.74	30.1095	34.8233	37.9023		31.8512
CPMC	U166	34.2206	36.5175	33.2763	34.2605	32.6842	39.16	32.7313	42.4084	34.1119	35.3538	36.82	35.6382	ND	31.8465		37.6532	33.1536	29.4757	35.8248	32.0975	33.8363	36.9408		32.2844
CPMC	U169	34.5673	34.5632	31.488	35.414	30.9607	ND	34.5618	ND	36.0691	34.866	36.4491	34.4489	ND	29.5485		37.2496	32.9513	28.1652	35.9462	31.4469	35.1245	37.2891		31.3944
CPMC	U175	33.0891	36.4142	33.2101	36.4305	32.1713	38.7043	35.8583	39.7195	ND	35.3623	37.1568	36.632	ND	31.5823		39.8603	33.6642	31.6857	37.92	31.5479	37.6099	ND		32.8488
CPMC	U176	35.882	36.0148	32.1239	35.746	32.0617	38.4756	37.0691	36.8839	37.4352	35.1457	35.8818	37.5331	ND	31.1996		39.0099	35.3413	31.8744	37.0906	34.8845	35.5778	ND		32.1367
CPMC	U255	39.7062	36.4622	33.3332	38.1457	35.2515	41.0475	37.563	ND	38.12	34.9577	38.8976	35.8607	ND	33.3952		39.9745	34.3757	31.715	38.0168	33.0966	36.7204	ND		33.75
CPMC	U373	37.9983	35.9635	31.3948	35.1979	32.1481	38.2723	34.9154	37.4912	42.4589	33.04	36.1495	37.9427	ND	31.2462		38.1833	31.8774	32.4297	38.1656	33.2863	35.3725	37.9936		32.1726
CPMC	U557	36.934	36.2067	35.1793	37.5209	33.6726	38.72	36.3859	ND	36.98	36.1106	37.212	34.9355	38.3599	32.4924		39.1155	34.5312	34.09	ND	31.6065	37.5194	38.5483		33.0956
CPMC	U567	33.263	34.1361	29.2619	33.3282	31.0491	39.8324	32.9879	ND	37	33.5254	36.0914	35.0721	ND	30.8025		36.3246	29.7565	27.6565	34.4283	30.8006	33.4104	36.2615		31.1028
CPMC	U575	34.9913	35.0327	30.255	33.5438	31.8784	44.5869	34.7295	38.9776	36.2956	34.8379	36.0109	34.2285	ND	31.0628		38.1166	33.3326	31.2259	36.8708	32.7682	35.5465	37.6063		32.1079
CPMC	U672	36.4864	36.9885	30.1173	36.67	33.0725	ND	35.68	38.6463	38.2872	34.13	41.8026	39.1727	ND	33.5559		38.3957	33.85	34.3016	38.4256	36.0988	38.6985	ND		33.2752
CPMC	U675	33.9038	36.9663	32.3653	38.5538	33.1181	ND	35.52	ND	35.1348	36.0109	36.7477	38.4207	ND	31.616		ND	34.7005	30.4016	ND	32.388	34.575	37.1818		33.0699
CPMC	U690	32.787	37.4744	33.9398	37.7323	32.5914	ND	37.4809	ND	ND	33.68	39.0747	39.1427	ND	31.7128		37.0079	32.0284	30.9536	40.8959	35.3419	35.6707	37.7624		34.6628
CPMC	U691	37.2005	37.4189	35.4134	37.8088	34.3032	ND	ND	ND	37.2387	33.41	40.3	37.1801	ND	33.9463		ND	34.9167	36.6885	38.7153	35.819	38.5864	ND		34.7849
CPMC	U696	36.87	36.6444	32.2377	39.0041	34.007	ND	38.1862	ND	38.6004	35.1968	37.9856	36.9575	ND	32.0732		39.8243	33.5591	30.443	38.3241	34.8758	35.7905	38.3682		32.672
CPMC	U707	36.4923	37.0594	32.5887	40.2298	34.1431	ND	37.7154	ND	ND	36.9276	38.16	37.5721	39.6079	32.905		39.7905	34.051	30.8888	37.2519	33.3517	36.6624	ND		34.1934
CPMC	U711	37.98	36.4389	33.3129	38.6526	33.3706	ND	35.7666	ND	36.7094	36.292	37.0667	37.0159	ND	31.727		39.6167	34.0635	33.1531	37.3324	36.6767	37.0703	37.0687		33.5106
CPMC	U745	33.025	33.4432	29.0963	33.4197	31.6105	37.2623	32.6767	ND	37.7725	32.8247	34.638	34.6128	ND	31.1182		35.615	30.6193	27.1278	34.1606	31.6722	33.391	37.8251		30.5455
CPMC	U761	34.8551	34.5249	32.9086	34.171	31.9932	38.2461	34.658	ND	37.552	33.9018	34.9941	36.0661	ND	31.0995		37.671	32.1163	31.3039	35.4595	31.0412	34.4004	37.5821		31.6826
CPMC	U764	35.1315	35.405	30.3763	35.5238	31.9964	38.7364	34.6103	ND	ND	34.5147	38.8714	34.9415	ND	29.1797		37.0154	30.9119	29.4022	36.0309	32.8527	34.948	ND		31.747
CPMC	U769	31.5737	32.695	30.2526	31.8978	30.7675	38.2908	33.1735	38.2133	33.8308	31.8927	35.1784	34.5038	35.2394	29.4226		35.0438	31.3916	27.9865	35.8398	29.2969	33.2425	33.0801		30.0656
CPMC	U780	34.4532	33.6103	31.0204	32.7106	30.9333	39.1987	33.6761	ND	34.9933	34.5588	35.9173	33.8201	ND	31.2113		37.3543	31.2828	26.3799	34.7336	30.9367	32.8479	36.8064		31.4602
CPMC	U788	36.5139	36.1546	33.514	33.8738	32.4922	38.3557	33.6435	ND	37.4895	34.4239	35.1039	36.2156	ND	31.1744		38.9059	33.5902	32.5842	38.1589	31.48	36.029	40.2827		31.806
CPMC	U793	32.4517	34.4945	30.753	33.3281	32.3076	37.6219	33.2765	ND	35.6676	33.2969	36.5996	35.8638	ND	30.9222		36.2266	29.9463	27.5769	36.209	29.9828	33.6737	36.6152		30.9427
CPMC	U797	33.6542	33.4174	32.2376	33.4973	31.9195	ND	34.4254	38.4003	34.7571	33.9437	35.4474	34.6851	ND	31.9486		37.3209	32.2947	29.376	35.1192	33.98	34.9362	37.4436		31.7998
CPMC	U812	37.3577	35.5356	30.9843	37.7178	32.453	38.8387	34.5511	ND	38.3494	34.3316	35.8256	35.9703	41.1822	31.4976		37.4004	32.4111	29.6056	37.1412	31.395	35.1707	37.1123		31.8639
CPMC	U857	35.3885	34.2327	31.2338	34.8257	31.2199	36.382	33.2444	ND	37.3555	34.6967	35.0847	35.2547	ND	30.7152		36.0564	31.7814	30.8872	36.1942	32.4476	34.7435	38.9814		31.8732
CPMC	U860	34.7291	34.8991	31.5519	35.1052	31.5861	ND	34.4127	ND	36.2887	35.0931	35.694	35.5986	39.1853	31.4536		37.8409	30.7364	27.3991	35.983	31.1753	33.0584	36.518		31.764
CPMC	U877	36.4389	35.1815	33.3667	35.5216	31.8932	38.0806	35.5217	38.9774	35.7175	35.3473	36.6863	36.728	ND	30.548		37.3865	33.7395	28.6171	43.7926	33.4339	35.6202	37.1275		32.3631
CPMC	U888	35.2362	33.7921	30.2852	33.3039	30.9012	38.0427	33.0612	ND	37.0696	34.4844	34.5237	36.738	38.4678	30.356		35.6468	31.2008	26.02	34.0375	33.6238	32.5307	36.3345		31.2889
CPMC	U904	36.8487	37.8358	35.91	35.3167	31.3257	ND	34.5208	ND	38.4086	35.8364	ND	36.6151	39.1635	30.5587		38.7236	34.0048	31.3452	43.9455	31.3318	36.7996	ND		32.9425
RP	RP	29.5452	31.2685	29.8158	27.5461	27.9042	32.5014	26.6638	33.0056	33.4784	27.6912	28.7617	30.2696	30.7069	27.4848		35.4654	30.1561	20.4743	32.1739	26.1339	30.3129	32.4316		26.2129
Guys	5037-057	33.2813	30.8641	28.6523	31.1328	29.0363	33.6319	29.9554	37.3454	33.7784	31.0248	31.7896	31.746	ND	26.4325		33.8645	28.6323	24.0241	31.4836	27.0477	30.0028	34.1597		27.9772
Guys	5037-228	35.2092	32.8126	29.4098	30.0855	29.7034	34.193	32.5405	36.1989	31.4491	30.8979	32.7248	31.7206	ND	28.733		33.9779	28.0063	29.6408	33.3051	24.6236	33.1415	34.1456		27.8275
Guys	5040-026	37.2899	32.346	27.5076	32.3619	30.218	36.407	31.7201	38.4596	35.9359	31.6718	33.1063	32.7604	ND	28.6015		34.8015	28.65	27.014	33.0732	29.8977	31.8293	35.2138		28.7461
Guys	5040-042	32.8709	31.8847	27.0616	32.0042	30.2539	35.5086	33.004	44.9526	34.116	31.6471	33.9779	31.3754	ND	29.4346		34.9464	27.9848	28.8169	33.0919	27.4953	33.1337	34.1295		28.7964
Guys	5040-047	37.8356	33.7758	28.6352	35.011	32.092	37.0866	34.9977	ND	33.8726	31.2764	35.2347	34.2099	ND	30.5928		35.9242	29.6993	25.4741	34.0247	30.117	31.4709	37.6081		30.1459
Guys	5040-057	34.6561	33.5344	29.5249	31.2311	29.4293	32.3897	31.9853	37.4078	35.5803	31.6899	33.8449	32.4288	ND	28.2235		36.9997	30.8845	28.888	34.8059	28.0066	31.9533	37.3058		28.673
Guys	5040-058	34.3165	32.3329	29.2278	32.2792	30.7177	30.3807	33.0465	ND	34.0267	32.2225	33.2121	31.3513	ND	29.8936		35.4067	29.5374	27.0913	33.615	26.3355	33.4389	36.3966		29.1643
Guys	5040-060	33.5905	31.3212	27.7989	30.9402	29.2824	34.702	31.3764	38.9845	34.7278	31.1151	33.3596	31.7794	ND	29.065		34.1105	28.3	24.968	32.4495	27.5594	31.0968	33.5391		28.6582
Guys	5040-087	33.0341	31.8571	28.3455	30.6926	29.2613	34.1198	31.0965	37.5973	33.4579	31.6362	32.1556	30.8392	ND	28.8326		34.339	28.7342	27.3834	32.7014	26.5738	31.0252	33.9058		28.4385
Guys	5040-093	32.624	31.4499	28.5913	31.3277	29.8157	37.3917	31.6916	38.7174	35.2322	30.8437	33.0497	32.6599	ND	28.1701		34.5929	29.8	28.2369	32.6489	30.2368	32.5851	33.9922		28.1908
Guys	5040-100	33.0408	30.9929	27.7383	30.7386	29.5089	34.5314	30.6344	38.08	38.1446	31.612	32.4004	32.2471	ND	28.8039		33.2206	28.2459	23.4217	31.3608	28.4919	29.7351	32.8234		28.5916
Guys	5040-103	32.5187	30.4368	28.8361	31.8052	30.4616	34.62	30.9407	38.5932	35.7548	31.2533	32.7377	31.1551	37.2536	28.6245		33.2539	29.0655	24.5761	32.5749	27.1264	30.9848	34.0797		28.6195
Guys	5040-112	35.5887	31.8179	27.7393	30.844	29.9163	35.4166	31.5739	39.4169	36.193	31.3248	32.2183	33.4604	ND	28.3337		34.7091	29.0037	26.7576	33.4374	27.9215	32.0399	34.8309		28.4394
Guys	5040-154	31.9358	32.3945	29.3629	31.2907	29.6539	34.8518	31.3271	38.2909	34.476	32.2954	33.6071	31.429	ND	28.9193		35.4034	29.1599	27.1818	33.1882	27.7519	32.5534	34.7955		28.6768
Guys	5040-173	30.2669	33.5002	30.0925	31.2503	29.5671	37.0948	31.7167	39.97	32.865	31.1283	33.6903	33.4184	ND	29.7998		35.3381	29.2005	28.7595	33.6417	26.7296	32.3151	36.2		29.0741
Guys	5040-178	36.1236	31.944	27.8656	31.4444	29.6473	37.12	31.3812	41.5819	35.2411	29.929	32.8473	34.7012	ND	29.1566		33.0138	27.9986	23.4033	32.0456	28.8883	30.7497	33.3448		28.3638
Guys	5040-193	31.6416	27.0225	32.6639	30.1389	28.8807	33.2545	30.1679	38.4146	32.3913	28.0895	32.0476	29.5931	ND	27.7766		33.248	29.9905	30.8316	33.9551	25.5556	34.2875	35.7418		28.3554
Guys	5040-197	33.4008	30.431	27.7019	29.4378	28.7593	33.937	30.2008	37.992	34.2035	30.8629	31.6337	30.8514	37.1694	28.0369		33.9458	28.1572	24.666	31.0997	28.1089	30.2298	32.1049		27.3424
Guys	5040-253	33.6767	31.1712	26.6675	29.9727	29.083	33.4043	30.3445	37.9662	34.6671	31.2039	32.895	31.6895	ND	28.1352		33.7948	27.2096	23.4604	30.2948	27.3057	29.3212	31.9283		27.7004
Guys	5040-255	33.8747	31.1674	27.2359	28.8529	28.034	35.68	29.7858	35.7528	37.8333	30.2733	32.0423	32.2069	ND	26.2016		33.8987	25.7574	26.9061	31.9167	25.6385	31.3888	32.7082		26.9179
RP	RP	28.6037	31.5406	30.2178	27.4947	27.6101	32.5331	26.2535	32.9611	33.609	27.5778	29.0998	30.6288	30.6319	27.2025		34.3093	29.5919	19.9455	32.2073	25.6661	30.1388	32.1431		25.8964
Guys	5037-010	31.5753	31.505	31.7477	32.0368	30.4413	34.5684	32.1978	37.7159	34.0249	31.4472	33.4327	32.1484	40.3307	29.2324		35.1302	31.3741	26.9825	34.2004	33.0018	32.5725	37.0704		29.3944
Guys	5040-008	ND	37.1691	35.3284	42.6447	35.3541	ND	ND	ND	39.4977	40.1463	ND	35.6559	ND	35.5041		ND	34.6245	36.0174	39.4728	36.6647	39.0689	ND		34.8396
Guys	5040-012	ND	37.6112	32.1539	44.2906	35.0936	40.5791	ND	ND	37.3175	36.6246	42.1043	34.7995	ND	35.8981		ND	33.8691	33.069	38.3151	37.9123	36.7177	ND		34.5686
Guys	5040-014	ND	38.3007	34.9337	40.4763	37.0204	ND	41.8268	ND	ND	38.6218	43.0917	39.5767	ND	34.8302		40.5095	34.9616	32.2381	39.4198	38.9743	37.7182	ND		35.1321
Guys	5040-019	43.0516	32.4582	29.145	31.8879	30.009	33.2098	36.2126	39.5858	30.7609	31.843	35.2209	30.6262	ND	29.4464		ND	30.6969	33.5971	34.6059	30.0824	33.1542	38.0513		28.6684
Guys	5040-034	37.3907	36.4609	32.9881	39.0225	34.216	39.2526	39.0727	ND	37.7543	34.1	39.109	36.1591	39.28	33.8135		38.5343	32.724	29.528	36.6116	33.3953	35.269	38.1629		33.4676
Guys	5040-067	37.3781	35.8003	31.5001	33.2165	32.1959	36.91	33.0471	37.8851	36.82	33.1843	36.7424	34.8604	ND	30.7696		39.4657	30.756	31.2512	35.0528	31.3069	34.9822	37.1893		30.2108
Guys	5040-069	34.4625	32.9652	28.9022	31.9675	31.4068	38.1368	33.1091	ND	34.3484	32.9149	34.826	30.9817	ND	30.3999		36.2983	30.6891	29.3719	32.996	29.3434	33.965	36.0115		29.9983
Guys	5040-078	34.7131	32.5044	29.5392	32.398	31.1671	33.7216	32.5682	ND	37.3246	32.0326	35.2709	32.7558	ND	29.5946		35.3863	29.4379	24.0874	32.8045	30.7891	30.8596	35.571		30.0582
Guys	5040-091	35.883	35.0156	32.1511	31.1801	31.8633	36.015	34.0864	ND	38.5889	33.4993	35.9133	32.5186	ND	29.5534		39.3773	32.5507	32.3998	36.9137	34.236	34.7979	37.9163		30.505
Guys	5040-111	39.888	31.2965	29.0838	32.6969	30.0007	38.2778	36.0289	38.1132	31.1841	32.1973	34.6149	31.8653	ND	29.1769		43.8291	31.1896	30.0142	33.3735	30.6252	32.6917	37.395		29.1005
Guys	5040-124	33.4572	31.4126	28.4708	31.7253	29.9846	34.9732	32.1172	39.1076	33.8264	31.6426	33.3801	32.308	ND	29.2888		34.475	28.9879	27.0095	32.354	28.8587	32.3169	33.7053		29.0823
Guys	5040-155	34.0121	30.8395	27.2764	30.1798	29.6075	36.6981	30.8753	ND	37.6732	30.8683	33.3139	31.1067	ND	29.1626		33.0176	27.4239	23.6287	30.9566	29.6957	30.1099	33.0767		28.2751
Guys	5040-162	32.2134	32.7262	29.0153	33.6668	30.5503	35.6784	32.5405	39.6213	36.7369	31.653	33.6142	33.6637	ND	29.1739		35.7505	29.6166	26.0047	33.3093	30.3388	32.2891	35.9494		29.0695
Guys	5040-169	32.3781	32.338	29.2266	31.8609	29.596	29.8267	31.8786	36.9806	34.3786	30.6095	32.9626	32.1217	ND	28.4415		34.8175	29.9695	27.8922	33.9802	26.1254	32.3008	35.2511		28.1682
Guys	5040-192	31.4959	31.3022	30.4399	30.0695	29.1446	35.3724	31.7898	38.6579	33.5425	30.9579	31.8827	30.8796	ND	27.7351		34.1716	30.1435	27.3407	33.9316	30.096	31.3483	34.9742		28.3346
Guys	5040-194	40.9651	33.1674	29.7563	32.5602	29.8299	35.7701	36.7846	ND	34.1111	32.3221	35.0914	30.4001	ND	28.5385		45.9555	31.878	34.6009	34.8017	30.1555	33.3143	39.0465		29.2456
Guys	5040-198	41.2688	32.4475	28.2939	34.0208	30.5877	34.515	37.8933	39.2636	32.6722	31.5465	35.5719	30.8623	ND	29.9116		ND	32.3359	35.4019	35.8412	29.1901	35.7996	40.0664		29.379
Guys	5040-206	40.315	32.8576	31.9455	34.0309	30.4626	28.0874	ND	37.7051	33.6045	32.0805	35.0777	31.6069	ND	29.4625		42.3311	32.2916	33.6319	36.134	30.4738	36.1432	39.4363		29.6243
Guys	5040-207	41.1747	31.1888	27.0745	31.4465	29.4329	32.996	34.6059	38.2622	34.6552	31.0967	33.2724	30.8677	ND	28.801		40.0424	29.5728	31.2922	33.433	27.9677	33.9118	36.0566		27.779
Guys	5040-215	37.3163	32.8652	29.1024	31.8264	30.1406	33.4912	39.1496	ND	33.316	31.7182	35.0722	31.291	ND	29.5795		42.8865	30.663	30.8118	33.6332	30.0435	33.2595	38.253		28.8706
Guys	5040-225	ND	41.0115	33.2377	42.6986	36.4255	40.5881	ND	ND	ND	ND	42.2058	37.5223	40.8729	36.0496		ND	35.4585	38.1515	39.2646	38.2803	39.8796	ND		35.0943
Guys	5040-243	33.9193	32.0966	29.258	33.2791	30.8112	36.1103	33.7687	39.06	35.6886	32.2454	33.9753	31.1388	38.7234	29.2005		35.1183	29.4047	26.1594	33.6544	28.8905	31.2096	34.7186		29.0463
Guys	5040-246	35.0592	32.1269	29.319	31.2318	30.9578	35.0575	32.7896	38.6	35.4077	32.6272	34.6247	30.4938	33.5507	29.001		34.4218	29.8401	26.1007	32.9535	29.1632	31.9049	35.1944		29.352
Guys	5040-254	32.7147	31.2894	30.2708	30.511	30.2184	32.4317	30.907	38.8777	33.459	31.3396	32.4307	31.3056	ND	28.1892		35.0842	30.4231	27.9818	33.5713	27.9021	31.2912	35.7895		28.5893
RP	RP	28.5373	31.187	29.7863	27.1204	27.6009	32.4924	25.9314	32.7047	32.7193	27.4475	28.7024	30.2197	30.2755	27.005		34.9634	30.0882	20.1419	32.3205	25.6684	30.3995	31.7743		25.6904
Mayo	Mayo 06	30.5113	30.4019	27.588	31.0804	29.5194	37.0338	31.0623	37.5782	35.3233	30.4105	32.0772	30.8669	ND	29.0668		32.4372	27.1195	23.0721	30.7732	29.0511	29.9804	34.1636		28.5044
Mayo	Mayo 15	31.5466	30.3165	28.2788	30.3699	29.2833	34.8051	31.255	37.7317	34.7751	31.7735	31.1492	32.9069	ND	29.4511		33.5124	28.4979	22.6048	32.3726	27.0733	30.45	35.0113		28.6996
Mayo	Mayo 16	31.2253	31.1171	26.5284	30.8788	29.1721	37.2	30.105	38.4879	36.0069	31.1092	31.8448	33.5085	ND	27.7559		32.3486	27.4845	23.8926	31.0501	33.2719	30.0485	32.9776		28.3805
Mayo	Mayo 18	32.0868	30.5174	26.9806	28.9327	28.1197	33.4383	29.6313	36.9742	31.9523	31.3834	31.1403	30.891	ND	28.0019		32.3389	27.1045	21.7795	30.9149	27.6989	29.5644	32.9506		28.1741
Mayo	Mayo 20	30.7126	31.5871	28.6424	30.2203	29.1946	37.25	30.1506	37.2527	33.974	31.4464	32.2482	31.4183	ND	27.9674		33.1377	28.2258	26.325	32.4454	27.5361	32.1285	34.209		27.9744
Mayo	Mayo 27	31.9513	31.3686	28.1915	31.6384	30.0065	34.2407	30.4711	38.5173	34.4001	31.8445	31.2638	29.6908	38.3938	28.4573		33.035	28.0919	24.2143	32.3325	26.7654	31.0309	34.7321		28.6007
Mayo	Mayo 30	28.1973	32.4948	28.8021	32.568	30.1957	32.8749	30.905	38.9029	34.9838	31.4764	32.3595	31.1935	ND	26.0098		33.8723	29.3697	25.4545	34.5088	26.3967	32.819	35.0909		28.0038
Mayo	Mayo 31	29.1968	30.9133	29.6216	30.5475	29.1212	32.5539	30.3537	38.0889	32.4851	31.9283	31.8811	30.9566	ND	28.5074		34.1923	28.8229	25.8858	32.7947	27.5332	31.1155	34.3338		28.3262
Mayo	Mayo 33	31.7718	30.9022	27.6803	29.3818	29.5702	33.1905	29.7757	38.2608	32.1984	30.1525	31.4084	31.1106	ND	27.7392		32.6594	27.4314	21.2601	31.2416	27.362	29.7051	33.2914		28.039
Mayo	Mayo 36	29.1126	32.1121	27.4769	30.5657	29.0138	34.5132	30.8459	36.2624	33.9714	30.3127	30.9791	32.0748	ND	28.8483		33.3691	27.1094	25.1383	32.5361	25.8448	31.4586	34.2261		28.0374
Mayo	Mayo 38	32.5171	31.0682	27.1527	30.6568	29.8948	38	32.828	38.3196	36.4305	32.5637	32.3762	31.4083	39.1774	28.6288		34.6189	29.349	23.4421	33.0637	31.7094	30.8176	35.8494		28.7004
Mayo	Mayo 40	32.6874	31.1936	28.206	31.1668	29.5459	38.4322	30.1925	37.4287	33.3507	30.9958	31.9109	31.1538	ND	28.2306		32.6724	28.4025	23.2255	31.9275	27.3951	30.4251	34.0786		28.1027
Mayo	Mayo 41	32.7284	31.9855	28.3194	31.2129	30.2105	34.8159	32.3571	37.8003	35.1595	32.6395	33.5337	32.3094	ND	29.1978		34.2103	28.1729	25.5312	32.3943	32.2352	31.8412	36.4557		29.1292
Mayo	Mayo 44	31.5642	32.7924	27.3693	32.4959	31.0649	36.1887	33.1275	ND	36.0656	32.27	33.0135	32.9406	ND	29.9849		34.676	28.668	24.6854	33.1927	30.4083	32.0168	36.2022		29.2657
Mayo	Mayo 48	33.5896	33.2169	29.1479	30.9708	28.4368	35.1852	30.8161	38.088	35.9806	31.9261	32.7277	32.6066	ND	28.2351		34.3477	30.1449	26.8942	34.9969	27.0129	33.3413	34.9736		28.2845
Mayo	Mayo 54	31.4942	31.1667	27.3166	30.3788	29.4306	32.1345	29.7421	42.6789	32.3247	30.4947	31.4289	30.0589	40.9951	28.1289		33.1438	28.13	23.9712	31.2845	29.1774	30.9192	32.2499		28.1662
Mayo	Mayo 65	31.3732	31.3715	28.9837	31.8696	30.28	36.3055	31.0741	38.1669	34.8206	32.5576	32.1692	33.017	ND	29.0761		33.0811	29.3282	25.517	32.4265	30.3316	31.348	33.9592		29.2886
Mayo	Mayo 66	32.2869	31.1929	27.0609	29.9581	29.4269	36.6399	30.1341	38.0264	34.2647	31.6906	31.8186	32.4619	ND	28.3337		32.239	27.6598	24.2094	30.8004	32.0284	30.4233	32.9371		28.1504
Mayo	Mayo 82	33.1329	33.0206	27.0042	31.4886	30.255	36.45	31.1029	38.8568	34.0871	32.1592	33.4129	31.0562	ND	28.2678		34.7544	30.4957	28.6444	35.5328	28.0582	33.1694	41.2468		29.004
Mayo	Mayo 88	32.4733	31.8827	26.4713	31.9974	29.7382	35.286	31.0654	38.4206	33.495	32.1452	32.8468	32.0199	ND	28.9101		33.344	28.059	24.9982	32.481	27.7874	31.0403	34.5427		28.7864
Mayo	Mayo 90	33.4789	32.8173	30.1176	32.8792	30.5215	36.6808	33.1923	ND	35.7611	33.3542	33.4944	32.757	ND	28.5678		34.6086	30.0016	28.0134	35.2888	33.554	31.7424	39.6885		29.7426
Mayo	Mayo 93	30.2216	32.181	28.2093	30.3976	29.7998	35.0085	31.4496	ND	36.3532	31.6966	33.4172	32.4273	40.0207	28.61		33.656	27.4045	25.1461	32.3064	26.4669	31.258	35.4654		28.7655
RP	RP	29.3773	31.4631	31.113	27.9608	28.3194	32.8514	26.6935	32.7126	33.2667	28.0337	29.1085	30.478	30.7364	27.7456		35.0605	30.1483	20.5568	32.6356	25.987	30.2657	32.6403		26.4932
Mayo	Mayo 03	33.6083	33.1706	28.1688	31.3651	29.4611	34.267	32.6479	37.0787	35.3397	30.9398	32.8613	31.0658	ND	29.1607		35.0434	30.0273	33.0857	35.8225	27.7072	34.5307	36.1536		28.5852
Mayo	Mayo 08	31.931	32.9085	29.1261	31.7422	30.6055	34.0261	32.483	37.4502	35.6752	31.1591	33.1332	31.1159	ND	29.8518		34.2569	28.5568	27.4974	34.108	27.7039	33.0119	35.3713		29.213
Mayo	Mayo 12	34.1145	32.9069	28.0382	33.0994	30.6762	ND	34.389	ND	35.3918	32.0081	33.5662	31.6518	39.4557	30.0798		35.0878	29.5001	25.0206	34.1176	31.3543	31.5473	34.6888		29.9828
Mayo	Mayo 14	28.9085	33.2817	33.1515	32.5856	30.2708	38.1482	33.0041	ND	33.2174	33.0066	33.6529	31.1455	ND	29.4118		35.0327	30.5857	30.5911	37.2442	28.586	34.7829	35.8839		29.4523
Mayo	Mayo 17	32.0232	32.456	27.6274	32.3049	30.4464	36.1142	32.0501	38.6367	33.4537	32.28	33.2247	33.9586	ND	30.1626		33.533	28.6619	24.383	31.4078	28.6294	31.2255	34.0778		29.4566
Mayo	Mayo 21	31.3417	32.5503	30.3283	30.6155	29.4519	30.5153	32.2144	35.0707	32.4332	30.5146	32.6121	33.9324	34.5532	28.4893		33.9632	29.3747	30.98	34.2259	29.935	33.4904	35.9611		28.4734
Mayo	Mayo 23	32.0233	35.1908	31.2647	33.5243	31.1618	35.3597	35.633	ND	ND	33.4619	35.5617	31.1313	ND	30.684		35.2408	29.9514	30.2311	35.9968	30.5641	34.9694	37.2064		29.958
Mayo	Mayo 24	33.2252	34.3582	32.0472	31.2937	30.874	33.0584	33.2046	37.8734	36.4005	32.3613	34.2527	33.5051	ND	29.2782		36.2071	31.2757	30.526	36.6282	29.2482	33.1148	34.8325		29.8509
Mayo	Mayo 25	32.7772	33.0356	30.2908	31.3782	30.9989	ND	33.1757	ND	35.1285	34.3071	34.1719	32.0152	ND	30.6945		36.8122	30.2777	27.8569	34.1611	30.1922	33.21	36.0224		30.6106
Mayo	Mayo 26	32.5859	33.1366	30.0524	34.5257	31.1931	44.9085	34.6039	ND	33.5545	33.8049	34.681	34.0308	ND	31.0097		37.1619	29.9357	28.994	35.3619	33.1512	32.8752	36.5881		31.0123
Mayo	Mayo 32	32.0459	32.2163	31.9717	33.5926	30.8259	ND	34.0187	ND	32.6677	35.3449	34.1159	31.6112	ND	30.9391		39.786	31.0975	31.3642	35.9665	29.6913	35.2287	39.0611		31.0766
Mayo	Mayo 35	29.7316	31.6125	28.2164	31.1554	29.56	36.3269	30.0893	38.4411	33.3417	30.2428	32.3584	32.9145	ND	28.5308		33.0649	28.3159	24.3034	31.8248	32.1788	30.7446	33.0121		28.9055
Mayo	Mayo 43	31.0637	33.6425	29.1034	32.4272	30.7058	38.5238	34.3416	ND	33.8751	31.792	33.7775	30.1061	ND	29.9579		34.372	29.4123	26.6614	33.4492	30.0246	32.2608	34.9706		29.4609
Mayo	Mayo 45	32.4918	32.2507	28.525	31.9495	30.1752	34.008	32.3319	38.7563	37.1881	32.9108	33.9327	30.4224	ND	29.1912		33.8926	28.8961	23.9211	32.2443	30.1721	31.0883	34.4108		29.1945
Mayo	Mayo 52	28.7692	31.2679	29.0316	30.5254	29.8352	32.4644	30.8559	38.7462	34.2035	30.1428	32.0569	29.4225	39.4277	28.2566		33.0317	27.0374	23.7207	32.1151	28.8705	29.7233	33.7413		27.9869
Mayo	Mayo 55	31.1922	32.6935	30.1325	31.6734	30.4522	30.0116	31.7434	41.4983	34.1399	31.9836	32.655	31.3236	39.3863	28.8664		34.7125	29.3486	28.0385	33.7294	28.1255	31.5303	35.9779		29.2265
Mayo	Mayo 57	32.0356	33.121	30.1095	32.3023	31.0713	36.9345	33.9802	38.6637	33.6982	32.0191	34.3175	31.7377	ND	30.0935		35.7375	29.2249	30.6476	35.8053	29.8218	32.3958	31.8663		29.8936
Mayo	Mayo 62	32.2796	31.9561	28.6758	31.8779	30.3477	36.5476	32.7635	ND	34.7281	31.1171	32.69	30.8552	36.3365	28.6646		33.2092	28.7505	25.1465	32.9404	31.1402	32.0448	33.7417		29.1576
Mayo	Mayo 63	32.9726	33.6021	33.4182	35.599	31.5497	39.8528	31.9551	41.5606	35.327	35.3514	35.2322	33.9093	ND	27.8058		36.5356	31.2807	30.3145	36.5457	29.0301	33.3421	38.5562		31.2111
Mayo	Mayo 64	31.3305	31.5697	28.7942	31.5491	29.4895	29.8457	32.6537	39.0432	35.7696	31.175	32.4875	31.0277	39.6917	28.756		33.9826	28.3316	25.4404	32.8917	26.5443	31.0421	34.7028		28.7404
Mayo	Mayo 71	31.2342	32.7026	28.8028	34.2199	31.0148	ND	33.0656	ND	34.6528	33.1598	34.1587	33.3907	ND	30.9556		34.1629	28.5354	28.5286	33.0132	31.3367	32.8049	34.5246		30.1441
Mayo	Mayo 73	34.4703	35.0043	31.3588	32.6567	31.1528	35.4698	33.196	ND	37.4861	32.7283	34.042	31.1488	ND	30.0033		35.6247	31.1897	29.9088	36.6977	28.7769	34.2695	ND		29.7382
Mayo	Mayo 84	34.3967	34.4256	32.6336	36.475	32.5471	ND	35.5444	ND	ND	36.6981	36.3646	34.749	ND	32.1506		37.6076	32.3079	28.5772	35.7571	33.7449	34.2412	36.9816		33.0245
Mayo	Mayo 86	34.3991	35.0063	30.9951	34.0509	31.4333	ND	34.7819	ND	35.2368	33.0285	35.1338	32.8851	ND	30.2824		37.3795	31.3409	28.1039	36.6184	31.5746	33.9563	ND		31.0217
Mayo	Mayo 89	35.4358	35.1001	33.532	34.2189	31.3573	37.0245	35.0278	ND	36.1557	33.9064	35.4928	33.6812	ND	30.9479		37.2109	32.0105	29.3219	36.1138	31.0941	33.8417	38.686		30.8197
Mayo	Mayo 92	28.0944	32.3016	29.1135	32.0705	29.1691	38.05	32.0304	37.8798	35.8823	30.8145	32.2844	31.1174	ND	28.7365		34.2426	28.3068	26.968	33.4322	28.7771	30.7893	34.2862		29.0057
RP	RP	29.3143	31.3632	30.0701	27.6788	28.0224	32.316	26.6162	32.6153	33.0543	27.8697	28.851	30.2153	30.6972	27.6628		35.0605	30.1483	20.5568	32.6356	25.987	30.2657	32.6403		26.2392
Mayo	Mayo 07	30.1325	31.4714	27.7225	30.4096	29.5477	32.8525	28.0449	41.1603	33.9362	30.5594	32.1449	31.0451	ND	27.3171		32.6961	27.2139	21.4647	31.7942	27.6156	29.7311	33.6037		27.7963
Mayo	Mayo 29	31.1885	30.9938	25.6857	30.5648	28.992	34.1582	29.9349	37.4818	31.8982	29.8903	31.973	32.5333	ND	28.1838		32.4971	26.5758	21.6525	30.7075	25.5619	29.5064	33.0461		27.4588
Mayo	Mayo 49	29.8704	32.0647	28.3432	31.1157	29.5949	36.8345	30.4685	ND	34.3108	30.736	32.2638	30.8524	38.3927	28.2058		33.2573	27.6945	22.2172	32.7546	27.9991	30.3242	35.3052		28.0067
Mayo	Mayo 68	28.445	30.995	27.8485	30.2055	29.2379	36.622	29.4006	38.4644	35.9335	30.3703	32.6519	31.7892	38.6518	28.6435		32.574	26.9278	23.1211	30.8696	28.8208	30.1176	33.5071		27.7467
Mayo	Mayo 70	31.809	31.2646	26.2955	31.2161	29.5099	34.4935	30.8471	37.0714	33.1405	30.2021	31.9052	32.8586	39.1903	28.3896		32.6172	27.5872	21.0613	31.6848	26.038	30.0358	33.9607		27.5309
Mayo	Mayo 02	34.6035	33.4709	30.0162	31.3527	29.8637	36.4962	31.9401	38.5948	34.8093	31.9238	33.221	33.8551	ND	28.6505		33.4058	28.4297	28.1608	33.4762	28.0431	31.9546	36.0744		28.2878
Mayo	Mayo 13	31.6963	31.2255	28.7906	31.0057	29.4929	33.4631	29.6029	37.3411	34.582	30.7067	32.9596	30.1972	ND	28.5322		32.4601	27.2622	26.187	31.7139	27.0778	30.6809	32.9612		28.0549
Mayo	Mayo 37	32.3389	32.19	28.8934	31.4344	29.1871	38.7671	30.5919	37.4688	32.3663	31.6827	32.9039	30.7178	ND	28.8518		34.0855	28.326	27.7892	32.7669	28.3282	31.699	34.8911		28.4342
Mayo	Mayo 59	31.3715	34.218	31.7981	33.2808	30.4404	35.1482	31.9145	39.0775	36.3237	32.0302	34.3205	33.3628	ND	29.4149		35.1577	30.6188	25.8266	35.1367	27.4772	33.4587	37.2388		28.7541
Mayo	Mayo 83	29.9205	31.8967	27.3376	32.0977	29.782	38.1975	30.7936	ND	36.7997	28.5585	32.7285	33.0262	39.7761	28.765		31.8406	27.4446	23.2637	31.4381	25.6255	29.7593	34.7281		28.1598
RP	RP	29.6454	31.2195	30.2903	27.9526	27.7171	32.4794	26.4306	32.501	32.8481	27.9094	28.9261	30.205	30.6574	27.4275		35.0605	30.1483	20.5568	32.6356	25.987	30.2657	32.6403		25.8106
*ND:Not Detected
*RP: Reference Pool
*HSK: Reference Genes NUP214 and PPIG Signal
*ddCT values are computed: Target gene CT - HSK CT in Sample / Target gene CT - HSK CT in corresponding RP for sample batch

## Sheet: ddCt
ddCt	UCSF Panel															Teschendorf Panel
Sample Name	ABO	CLIC5	CXCL13	EXOC7	FLJ46061	HAPLN	HRBL	MATN1	PRRG3	PRTN3	RFX7	RGS4	SSX3	ZSCAN21		C1QA	HLA-F	IGCL2	LY9	SPP1	TNFRSF17	XCL2
U057	0.30725	2.0594	4.75495	-2.36715	2.92685	ND	-1.39005	ND	3.1896	-2.4199	-1.12135	-0.2753	ND	4.10325		ND	4.0376	0.161	3.01595	1.5375	2.961	ND
U060	0.6355	1.65005	2.3362	-1.45105	1.0908	0.0006	-2.3366	ND	6.66405	-0.0764	-1.5003	-0.27485	ND	3.4999		2.08675	1.94125	-2.2211	-3.53375	0.37495	1.4878	-0.90695
U102	0.37935	0.9207	4.23655	-3.7283	1.4948	0.39605	-1.2782	ND	-0.35875	-1.98875	-1.9474	-2.0134	ND	2.3347		3.3563	1.98285	-1.9812	0.9724	-0.9718	2.23075	ND
U107	-2.3174	2.25575	5.1204	-0.6535	1.95545	-1.18475	-1.9216	ND	-2.69185	-1.6671	-2.8825	-0.703	ND	3.3642		4.99415	3.71525	-1.6254	1.6697	-0.63035	1.7395	1.43755
U139	-3.26105	2.3287	4.37695	-1.95895	1.4445	0.1165	-2.29165	ND	0.4625	-1.8778	-1.60915	0.95875	ND	2.19355		4.49635	3.2718	-1.25225	2.43245	1.167	1.1138	-5.00995
U147	-1.6327	1.63955	5.5533	-3.6482	0.39715	-2.5486	-2.98635	ND	0.5013	0.527	-1.7006	0.71545	ND	1.02585		3.01105	3.9097	-3.88675	1.0722	1.66275	1.12785	0.1675
U166	1.39615	0.8224	2.6109	-0.6429	1.2915	-0.58715	0.004	-3.3313	5.43795	-1.59115	-1.98675	0.7029	ND	1.70985		3.88365	3.074	-2.92985	2.4206	0.1079	2.54805	1.5623
U169	0.1595	1.8867	3.50925	-2.6864	2.125	ND	-2.71655	ND	2.5908	-1.99335	-2.50585	1.0022	ND	3.1178		3.39725	2.3863	-2.5094	1.40915	-0.13145	0.3698	0.324
U175	3.09205	1.4901	3.24145	-2.2485	2.3687	0.43295	-2.5587	-0.07805	ND	-1.0353	-1.75915	0.2735	ND	2.53835		2.24085	3.1277	-4.57555	0.88975	1.22195	-0.66125	ND
U176	-0.41295	1.17735	3.61555	-2.2762	1.7662	-0.0505	-4.48155	2.0455	1.96695	-1.5308	-1.1963	-1.33965	ND	2.20895		2.37925	0.73855	-5.47635	1.00705	-2.82675	0.65885	ND
U255	-2.62395	2.34325	4.01955	-3.0625	0.18965	-1.0091	-3.36215	ND	2.8954	0.27055	-2.5988	1.94605	ND	1.62665		3.0279	3.3174	-3.7036	1.69415	0.57445	1.1295	ND
U373	-2.4934	1.2646	4.38065	-1.6922	1.7157	0.1887	-2.29195	1.47405	-3.0209	0.6108	-1.4281	-1.7134	ND	2.1982		3.24175	4.23835	-5.9957	-0.03205	-1.1927	0.9	0.39765
U557	-0.50615	1.94435	1.519	-3.09225	1.11415	0.66395	-2.8395	ND	3.38095	-1.5369	-1.5676	2.21675	-0.77035	1.87505		3.2324	2.5075	-6.73305	ND	1.41	-0.32395	0.7659
U567	1.17215	2.0222	5.4437	-0.8923	1.74495	-2.4412	-1.4343	ND	1.3682	-0.9444	-2.43985	0.0874	ND	1.57215		4.03055	5.28945	-2.29235	2.63545	0.2232	1.7923	1.0599
U575	0.44885	2.13075	5.45575	-0.1028	1.92075	-6.1906	-2.1708	-0.07705	3.0777	-1.2518	-1.3542	1.93605	ND	2.317		3.24375	2.71845	-4.85665	1.1981	-0.73925	0.66135	0.7203
U672	0.12115	1.34225	6.76075	-2.0616	1.8939	ND	-1.95395	1.4216	2.25345	0.62345	-5.9786	-1.84075	ND	0.99115		4.13195	3.3684	-6.765	0.8106	-2.90255	-1.32335	ND
U675	2.49835	1.1591	4.3073	-4.15085	1.6429	ND	-1.99935	ND	5.20045	-1.46285	-1.129	-1.2941	ND	2.7257		ND	2.3125	-3.0704	ND	0.60285	2.5948	2.10665
U690	5.2082	2.244	4.32585	-1.73635	3.7627	ND	-2.36725	ND	ND	2.46105	-1.86305	-0.4231	ND	4.2219		6.90735	6.57765	-2.0294	-0.2721	-0.75805	3.09205	3.1191
U691	0.91675	2.4215	2.9743	-1.6908	2.1729	ND	ND	ND	4.8116	2.8531	-2.9663	1.6615	ND	2.1104		ND	3.81135	-7.64225	2.03055	-1.11305	0.2984	ND
U696	-0.8657	1.08315	4.03715	-4.999	0.35615	ND	-5.0634	ND	1.337	-1.0466	-2.76485	-0.2288	ND	1.87065		2.1001	3.05605	-3.5097	0.30885	-2.2828	0.98135	0.52245
U707	1.03345	2.1896	5.2075	-4.70325	1.7416	ND	-3.07115	ND	ND	-1.256	-1.41775	0.67805	-0.92045	2.5603		3.6553	4.0856	-2.434	2.9025	0.7627	1.631	ND
U711	-1.13705	2.12725	3.80055	-3.8088	1.83125	ND	-1.80515	ND	4.06665	-1.30315	-1.00725	0.55145	ND	3.0555		3.14635	3.39035	-5.3811	2.1392	-3.2451	0.5403	2.6606
U745	0.8528	2.1577	5.052	-1.5411	0.62615	-0.4285	-1.6805	ND	0.0383	-0.801	-1.5437	-0.01065	ND	0.6991		4.18285	3.86935	-2.321	2.3458	-1.20575	1.2544	-1.06105
U761	0.1598	2.21325	2.37675	-1.1552	1.38055	-0.2751	-2.5246	ND	1.39605	-0.741	-0.7627	-0.32675	ND	1.85495		3.26395	3.5095	-5.3599	2.18405	0.56245	1.38205	0.31915
U764	-0.0522	1.3975	4.9735	-2.4437	1.44175	-0.70095	-2.41255	ND	ND	-1.28945	-4.57565	0.8622	ND	3.8392		3.984	4.7783	-3.39385	1.67705	-1.1847	0.89885	ND
U769	1.8242	2.4261	3.4158	-0.499	0.9893	-1.9368	-2.65705	-1.35505	3.5002	-0.34895	-2.56405	-0.3815	-0.6798	1.9148		4.27415	2.61715	-3.65955	0.1868	0.68965	0.92305	3.20415
U780	0.33925	2.90545	4.0426	0.08275	2.21815	-1.45015	-1.76505	ND	3.7323	-1.6204	-1.9083	1.69675	ND	1.5207		3.35825	4.1205	-0.65835	2.68755	0.44455	2.7122	0.8724
U788	-1.37565	0.7069	1.89475	-0.73465	1.00505	-0.2613	-1.38675	ND	1.5819	-1.13965	-0.7491	-0.35285	ND	1.90345		2.1525	2.1589	-6.5169	-0.39195	0.24705	-0.12315	-2.25805
U793	1.8233	1.50365	3.7925	-1.05225	0.32625	-0.3908	-1.883	ND	2.5405	-0.87605	-3.10815	-0.8644	ND	1.29235		3.96845	4.93955	-2.3728	0.6947	0.88085	1.36885	0.54615
U797	1.47795	3.43795	3.16505	-0.36425	1.57155	ND	-2.17475	0.1922	4.3081	-0.66565	-1.09875	1.1715	ND	1.1231		3.7314	3.44835	-3.31485	2.64165	-2.25915	0.96355	0.5749
U812	-2.1615	1.38385	4.48245	-4.5208	1.10215	-0.6864	-2.2364	ND	0.7799	-0.9895	-1.4129	-0.04975	-4.8243	1.63815		3.71595	3.39595	-3.48035	0.68365	0.38995	0.79305	0.9702
U857	-0.18295	2.696	4.24225	-1.61935	2.3445	1.7796	-0.9204	ND	1.78315	-1.3453	-0.66275	0.6752	ND	2.4299		5.0692	4.03495	-4.75265	1.64	-0.6534	1.22965	-0.88955
U860	0.36715	1.9204	3.81485	-2.00815	1.8691	ND	-2.19795	ND	2.74065	-1.85095	-1.3813	0.22205	-2.92735	1.58215		3.1755	4.9707	-1.37385	1.74195	0.50965	2.8055	1.4646
U877	-0.74355	2.23705	2.59915	-1.8254	2.16105	0.57085	-2.70785	0.1783	3.91095	-1.506	-1.77445	-0.30825	ND	3.0869		4.2289	2.56665	-1.9927	-5.4686	-1.14985	0.8427	1.4542
U888	-0.61505	2.5522	4.6065	-0.6819	2.0789	-0.46545	-1.32155	ND	1.4846	-1.71735	-0.68605	-1.39245	-2.68495	2.2047		4.89445	4.03115	-0.46985	3.21225	-2.41395	2.8581	1.17305
U904	-0.57385	0.1622	0.63535	-1.041	3.30805	ND	-1.12745	ND	1.79935	-1.41565	ND	0.3841	-1.72695	3.6557		3.4714	2.8809	-4.1413	-5.042	1.5317	0.2428	ND
RP	0	0	0	0	0	0	0	0	0	0	0	0	0	0		0	0	0	0	0	0	0
5037-057	-2.5969	2.75725	3.64625	-1.5574	0.65455	0.9819	-1.6212	-2.3036	1.9114	-1.3662	-0.60905	0.96355	ND	2.85075		2.7316	3.2463	-1.79185	3.01055	0.9053	2.4227	0.27025
5037-228	-4.6745	0.65905	2.7392	-0.65975	-0.1622	0.27115	-4.3559	-1.30665	4.091	-1.38895	-1.6939	0.83925	ND	0.4006		2.4686	3.72275	-7.5581	1.03935	3.17975	-0.86565	0.13475
5040-026	-5.83655	2.0443	5.5599	-2.0175	0.24185	-1.02425	-2.61685	-2.6488	0.52275	-1.2442	-1.15685	0.71805	ND	1.45065		2.56355	3.9976	-4.01275	2.18985	-1.17585	1.36525	-0.0149
5040-042	-1.36725	2.55595	6.05625	-1.6096	0.2562	-0.07555	-3.8505	-9.0915	2.393	-1.1693	-1.97815	2.15345	ND	0.66795		2.469	4.7131	-5.7653	2.2214	1.2769	0.11115	1.11965
5040-047	-4.98245	2.0143	5.83215	-3.2669	-0.2324	-0.30405	-4.4947	ND	3.98595	0.551	-1.8854	0.66845	ND	0.85915		2.8407	4.3481	-1.07305	2.6381	0.0047	3.1234	-1.00935
5040-057	-3.27585	0.7828	3.4696	-0.95985	0.95745	2.92005	-2.9551	-1.67005	0.80535	-1.33545	-1.96845	0.9766	ND	1.7556		0.29235	1.69	-5.9598	0.3841	0.64225	1.1682	-2.17995
5040-058	-2.4449	2.47555	4.25795	-1.51665	0.1603	5.42025	-3.52515	ND	2.85025	-1.37675	-0.84435	2.54545	ND	0.5768		2.3766	3.52835	-3.67185	2.06625	2.8046	0.17375	-0.7795
5040-060	-2.225	2.98125	5.1807	-0.6838	1.08945	0.59285	-2.36115	-3.26165	1.643	-0.7754	-1.498	1.61125	ND	0.89935		3.16675	4.25975	-2.0547	2.72565	1.07465	2.00985	1.57185
5040-087	-1.8884	2.22565	4.4144	-0.65585	0.89095	0.9554	-2.30085	-2.0941	2.6932	-1.5162	-0.51365	2.33175	ND	0.912		2.7185	3.60575	-4.68975	2.2541	1.84055	1.86165	0.9855
5040-093	-1.72605	2.3851	3.92085	-1.5387	0.08875	-2.5643	-3.14375	-3.46195	0.67115	-0.9715	-1.65555	0.26325	ND	1.32675		2.21685	2.29225	-5.791	2.05875	-2.07025	0.054	0.65135
5040-100	-1.74195	3.24295	5.1748	-0.5487	0.7964	0.6969	-1.6857	-2.4237	-1.84045	-1.339	-0.60535	1.0769	ND	1.09385		3.99	4.2472	-0.57495	3.7477	0.07545	3.30485	2.221
5040-103	-1.19195	3.8269	4.1049	-1.58735	-0.1284	0.6362	-1.96405	-2.90895	0.5774	-0.95235	-0.91475	2.1968	-3.8985	1.30115		3.98465	3.45555	-1.7014	2.5616	1.46895	2.08315	0.9927
5040-112	-4.4421	2.26565	5.0215	-0.80645	0.23675	-0.34055	-2.7775	-3.91285	-0.0411	-1.20395	-0.57555	-0.2886	ND	1.4117		2.3492	3.33715	-4.06315	1.51895	0.4936	0.8479	0.06125
5040-154	-0.5518	1.92645	3.6353	-1.01565	0.7366	0.4617	-2.2932	-2.5494	1.9134	-1.93715	-1.72695	1.9802	ND	1.0636		1.8924	3.4184	-4.2498	2.00555	0.9007	0.5718	0.33415
5040-173	1.51445	1.2181	3.30305	-0.5779	1.22065	-1.38405	-2.28555	-3.8312	3.92175	-0.3728	-1.4128	0.38815	ND	0.58045		2.35495	3.7751	-5.4302	1.94935	2.3203	1.2074	-0.67315
5040-178	-5.0526	2.06395	4.81965	-1.48235	0.43015	-2.11955	-2.6603	-6.1534	0.83535	0.1163	-1.28015	-1.605	ND	0.51335		3.969	4.26665	-0.7844	2.8351	-0.5487	2.0625	1.4718
5040-193	-0.57895	6.97705	0.0129	-0.1853	1.18835	1.7375	-1.4555	-2.99455	3.67665	1.9473	-0.4888	3.4947	ND	1.88485		3.72635	2.26635	-8.22115	0.9172	2.7755	-1.48375	-0.9337
5040-197	-3.35105	2.5556	3.96205	-0.49705	0.2969	0.04205	-2.50125	-3.5849	0.8515	-1.83905	-1.08785	1.2234	-5.0914	0.61165		2.0157	3.08675	-3.06835	2.7597	-0.7906	1.561	1.69035
5040-253	-3.269	2.17345	5.3543	-0.67405	0.3311	0.93275	-2.287	-3.2011	0.74595	-1.822	-1.99125	0.74325	ND	0.87125		2.5246	4.39235	-1.50485	3.9226	0.37045	2.8276	2.2249
5040-255	-4.24945	1.3947	4.0035	-0.33675	0.5977	-2.1254	-2.5108	-1.7701	-3.2028	-1.6739	-1.92095	-0.55655	ND	2.02245		1.63825	5.062	-5.73295	1.5182	1.25525	-0.0224	0.66255
RP	0	0	0	0	0	0	0	0	0	0	0	0	0	0		0	0	0	0	0	0	0
5037-010	0.66615	3.38615	1.7427	-1.21225	0.86365	1.628	-2.56235	-1.30715	2.39845	-0.29555	-1.02625	1.7754	-6.3511	1.4767		3.3312	2.2122	-3.34255	1.6182	-3.83535	1.3251	-1.79795
5040-008	ND	3.1672	3.6072	-6.375	1.396	ND	ND	ND	2.3708	-3.5495	ND	3.713	ND	0.65015		ND	5.4069	-5.9323	2.7909	-1.0531	1.2738	ND
5040-012	ND	2.4541	6.5107	-8.2919	1.3855	0.7915	ND	ND	4.28	-0.2988	-4.52365	4.2984	ND	-0.01485		ND	5.8913	-3.2549	3.6776	-2.5717	3.354	ND
5040-014	ND	2.32815	4.29445	-3.91405	0.0222	ND	-6.45365	ND	ND	-1.73245	-4.94745	0.0848	ND	1.61665		3.6897	4.3623	-2.8605	2.1364	-4.07015	1.917	ND
5040-019	-11.5363	1.7069	3.6194	-1.7894	0.5699	2.2606	-7.3032	-3.9031	4.9364	-1.4174	-3.54045	2.5715	ND	0.53665		ND	3.1633	-9.6832	1.4866	-0.642	1.0173	-2.50495
5040-034	-1.0761	2.50335	4.57555	-4.12485	1.1621	1.017	-5.3641	ND	2.7422	1.1248	-2.62935	1.8378	-1.22725	0.9688		4.00035	4.93545	-1.8149	3.28015	-0.1557	2.7017	1.18265
5040-067	-4.32035	-0.0928	2.8067	-1.57565	-0.0746	0.10275	-2.59535	-0.66005	0.41965	-1.21635	-3.5196	-0.12035	ND	0.7558		-0.188	3.64655	-6.7949	1.582	-1.32415	-0.26835	-1.10055
5040-069	-1.6173	2.5298	5.1921	-0.53915	0.50205	-1.33655	-2.8698	ND	2.67875	-1.1594	-1.8157	3.5459	ND	0.9131		2.767	3.50105	-5.1281	3.4264	0.4269	0.53645	-0.13525
5040-078	-1.808	3.0505	4.615	-0.90975	0.80155	3.13865	-2.26905	ND	-0.2375	-0.21715	-2.2007	1.83165	ND	1.77825		3.7389	4.8121	0.21635	3.67785	-0.95895	3.7017	0.3651
5040-091	-2.53115	0.9861	2.44985	0.7549	0.55215	1.29195	-3.3405	ND	-1.05505	-1.2371	-2.3963	2.51565	ND	2.2662		0.1946	2.14605	-7.64935	0.01535	-3.959	0.21015	-1.5334
5040-111	-7.94055	3.3007	4.1127	-2.1663	1.0103	-2.3753	-6.6874	-1.9984	4.9453	-1.3396	-2.50235	1.7645	ND	1.23825		-4.6616	3.1027	-5.6682	3.1511	-0.7527	1.9119	-1.41655
5040-124	-1.528	3.1663	4.70745	-1.213	1.00815	0.91105	-2.79395	-3.011	2.2848	-0.8032	-1.2858	1.30355	ND	1.10815		3.6742	4.28615	-3.6818	3.15235	-0.00445	1.26845	1.25485
5040-155	-2.8901	2.93225	5.0946	-0.4747	0.5781	-1.6211	-2.3593	ND	-2.3693	-0.8361	-2.0268	1.6976	ND	0.42705		4.32445	5.043	-1.10815	3.7426	-1.64865	2.6683	1.07635
5040-162	-0.297	1.83995	4.1502	-3.16725	0.42965	0.1931	-3.23	-3.5375	-0.63855	-0.82635	-1.5327	-0.06495	ND	1.21015		2.38595	3.64465	-2.68975	2.1842	-1.49735	1.28345	-1.002
5040-169	-1.36295	1.32685	3.03755	-2.26265	0.48265	5.14345	-3.46945	-1.7982	0.8185	-0.6842	-1.7824	0.5758	ND	1.04125		2.4176	2.3905	-5.4786	0.61205	1.8148	0.3705	-1.20505
5040-192	-0.31435	2.5291	1.9907	-0.30485	1.1005	-0.2358	-3.21415	-3.309	1.82105	-0.8661	-0.53605	1.98435	ND	1.9141		3.22995	2.3829	-4.76065	0.8271	-1.98935	1.4894	-0.76165
5040-194	-8.87255	1.5749	3.5853	-1.8845	1.3262	0.2775	-7.298	ND	2.1634	-1.3193	-2.83375	3.3748	ND	2.02175		-6.6429	2.5594	-10.1098	1.868	-0.1379	1.4344	-2.92295
5040-198	-9.04285	2.4282	5.1811	-3.2117	0.7018	1.666	-8.2733	-2.8703	3.7357	-0.4103	-3.18085	3.046	ND	0.78205		ND	2.2349	-10.7774	0.9619	0.9609	-0.9175	-3.80945
5040-206	-7.84375	2.2634	1.7748	-2.9765	1.0722	8.3389	ND	-1.0665	3.0487	-0.699	-2.44135	2.5467	ND	1.47645		-2.6398	2.5245	-8.7621	0.9144	-0.0775	-1.0158	-2.93405
5040-207	-10.5488	2.0869	4.8005	-2.2374	0.2566	1.585	-6.5859	-3.4689	0.1527	-1.5605	-2.48135	1.4406	ND	0.29265		-2.1964	3.398	-8.2677	1.7701	0.5833	-0.6297	-1.39965
5040-215	-5.59875	1.5021	3.8642	-1.5257	0.6405	2.1814	-10.038	ND	2.5835	-1.0904	-3.18955	2.1089	ND	0.60575		-3.9489	3.3994	-6.6957	2.6615	-0.4009	1.1142	-2.50445
5040-225	ND	-0.4205	5.9526	-6.1742	0.5793	1.3082	ND	ND	ND	ND	-4.09945	2.1013	-1.19345	0.35935		ND	4.8276	-7.8117	3.2538	-2.414	0.7178	ND
5040-243	-2.02605	2.44645	3.88435	-2.8027	0.1456	-0.262	-4.48135	-2.9994	0.38665	-1.4419	-1.917	2.43685	-5.09195	1.1604		2.995	3.83345	-2.8676	1.816	-0.07225	2.33985	0.20565
5040-246	-2.8602	2.72175	4.129	-0.4497	0.3047	1.0965	-3.19655	-2.2337	0.9732	-1.518	-2.2606	3.3875	0.3865	1.6656		3.9972	3.7037	-2.50315	2.82255	-0.03915	1.9502	0.0356
5040-254	-1.27845	2.7966	2.41445	-0.4916	0.28145	2.9596	-2.07675	-3.2741	2.15925	-0.99305	-0.82935	1.813	ND	1.71475		2.57205	2.358	-5.147	1.4421	0.45915	1.8012	-1.32225
RP	0	0	0	0	0	0	0	0	0	0	0	0	0	0		0	0	0	0	0	0	0
Mayo 06	0.87715	3.07245	5.5361	-1.1085	0.81115	-2.17115	-2.3576	-2.85445	-0.0454	-0.36555	-0.9575	1.6223	ND	0.69005		4.90652	5.31206	-0.232023	4.14563	-0.78082	2.56851	0.7599
Mayo 15	0.0369	3.353	5.0404	-0.20285	1.2424	0.2526	-2.35515	-2.81285	0.69785	-1.53345	0.1656	-0.22255	ND	0.50085		4.02647	4.12871	0.430328	2.74133	1.39203	2.29397	0.1073
Mayo 16	0.0393	2.2333	6.4719	-1.0307	1.0346	-2.46125	-1.52425	-3.88805	-0.8529	-1.1882	-0.849	-1.1432	ND	1.877		4.87127	4.82312	-1.17652	3.74483	-5.12557	2.37652	1.822
Mayo 18	-1.0287	2.6266	5.81315	0.7089	1.88055	1.09395	-1.257	-2.5808	2.99525	-1.6688	-0.3509	1.26785	ND	1.4246		4.67447	4.99666	0.730227	3.67363	0.24093	2.65416	1.6425
Mayo 20	0.14585	1.35725	3.9518	-0.7783	0.60595	-2.91735	-1.97595	-3.05895	0.7739	-1.9315	-1.65855	0.54095	ND	1.2594		3.67612	3.67571	-4.01502	1.94343	0.20413	-0.109585	0.18455
Mayo 27	-0.46665	2.202	5.0289	-1.57015	0.4204	0.7182	-1.67015	-3.6973	0.974	-1.70335	-0.0478	2.89475	-5.55	1.3958		4.40502	4.43591	-1.27802	2.68253	1.60108	1.61422	0.2877
Mayo 30	2.69055	0.4789	3.8214	-3.09665	-0.36565	1.4871	-2.7009	-4.67975	-0.20645	-1.9321	-1.7404	0.79515	ND	3.2465		2.97087	2.56116	-3.11502	-0.0906225	1.37298	-0.770635	-0.66805
Mayo 31	2.01335	2.3828	3.3243	-0.7538	1.0311	2.1305	-1.8272	-3.5434	2.61455	-2.06165	-0.93965	1.35445	ND	1.07125		2.97327	3.43036	-3.22397	1.94588	0.55873	1.25516	0.41145
Mayo 33	-0.8487	2.1067	4.9785	0.1248	0.295	1.20675	-1.5364	-4.0025	2.6141	-0.57305	-0.7541	0.91325	ND	1.5523		4.21902	4.53476	1.11448	3.21188	0.44283	2.37836	1.1667
Mayo 36	1.8088	0.89515	5.1802	-1.0608	0.8497	-0.1176	-2.60825	-2.0057	0.83945	-0.73485	-0.3265	-0.05265	ND	0.44145		3.50767	4.85501	-2.76537	1.91568	1.95843	0.623215	0.23035
Mayo 38	-0.93275	2.602	6.1673	-0.4889	0.63165	-2.94145	-3.9274	-3.4	-0.9567	-2.32285	-1.0606	1.27685	-6.23395	1.3239		2.92077	3.27837	-0.406173	2.05098	-3.24327	1.92722	-0.73
Mayo 40	-1.7008	1.87895	4.51635	-1.5966	0.38285	-3.97135	-1.88955	-3.10675	1.5254	-1.3527	-1.19305	0.93365	ND	1.1244		4.26962	3.62717	-0.787273	2.58953	0.47338	1.72201	0.4431
Mayo 41	-0.7152	2.1136	5.42945	-0.6162	0.7448	0.6715	-3.0276	-2.45175	0.7431	-1.9699	-1.78925	0.80455	ND	1.1838		3.75827	4.88341	-2.06637	3.14928	-3.34027	1.33242	-0.90745
Mayo 44	0.58545	1.44315	6.51605	-1.7627	0.0269	-0.5649	-3.66165	ND	-0.02645	-1.46395	-1.1326	0.3099	ND	0.5331		3.42897	4.52472	-1.08417	2.48733	-1.37692	1.29331	-0.51745
Mayo 48	-2.42105	0.03755	3.75635	-1.21875	1.67385	-0.54245	-2.3313	-3.5842	-0.92255	-2.10105	-1.8279	-0.33725	ND	1.3019		2.77622	2.06671	-4.27412	-0.298023	1.03748	-1.01229	-0.26995
Mayo 54	-0.44405	1.96935	5.4692	-0.7452	0.56165	2.3899	-1.3757	-8.29345	2.6149	-0.78815	-0.6475	2.09205	-8.58585	1.2896		3.86167	3.96326	-1.46947	3.29598	-1.24547	1.29142	2.33535
Mayo 65	0.79945	2.887	4.9246	-1.1135	0.8347	-0.65875	-1.5853	-2.65905	1.24145	-1.7286	-0.2653	0.2564	ND	1.4649		5.04687	3.88746	-1.89277	3.27653	-1.27722	1.98507	1.7484
Mayo 66	-1.2525	1.9273	5.7091	-0.3403	0.5496	-2.13135	-1.78355	-3.6568	0.6591	-1.99985	-1.053	-0.32675	ND	1.069		4.75067	4.41766	-1.72347	3.76438	-4.11232	1.77147	1.6323
Mayo 82	-1.24485	0.9534	6.6196	-1.0171	0.5752	-1.08775	-1.89855	-3.63345	1.6904	-1.6147	-1.7936	1.9326	ND	1.9886		3.08897	2.43541	-5.30477	-0.114323	0.71163	-0.120885	-5.82365
Mayo 88	-0.80285	1.8736	6.9348	-1.74345	0.8744	-0.1414	-2.07875	-3.41485	2.06485	-1.81835	-1.44515	0.7513	ND	1.1287		4.28172	4.65442	-1.87627	2.71973	0.76478	1.79061	0.6628
Mayo 90	-0.85235	1.89515	4.2446	-1.66915	1.04725	-0.5801	-3.24945	ND	0.7549	-2.0712	-1.1366	0.9704	ND	2.4272		3.97327	3.66797	-3.93532	0.868078	-4.04567	2.04462	-3.52685
Mayo 93	1.42795	1.5544	5.1759	-0.16465	0.7919	0.1152	-2.4838	ND	-0.81425	-1.3906	-2.0365	0.323	-7.0121	1.4079		3.94887	5.28806	-2.04502	2.87353	2.06443	1.55201	-0.2808
RP	0	0	0	0	0	0	0	0	0	0	0	0	0	0		0	0	0	0	0	0	0
Mayo 03	-1.948	0.53855	4.24725	-1.34025	0.9073	0.395	-3.6857	-2.11745	0.0606	-0.72405	-1.6643	1.4955	ND	0.84805		2.38107	2.48492	-10.165	-0.822923	0.64378	-1.90099	-1.1493
Mayo 08	0.3571	1.42845	3.91775	-1.08955	0.3907	1.2637	-2.893	-1.86115	0.3529	-0.31555	-1.3084	2.0732	ND	0.78475		3.79542	4.58322	-3.94877	1.51938	1.27483	0.245515	0.26075
Mayo 12	-1.0566	2.19985	5.77545	-1.67695	1.0898	ND	-4.0292	ND	1.4061	-0.39475	-0.9716	2.3071	-5.01495	1.32655		3.73432	4.40981	-0.702172	2.27953	-1.60572	2.47996	1.71305
Mayo 14	3.6189	1.29455	0.13165	-1.69365	0.9647	-2.6191	-3.1748	ND	3.05	-1.92375	-1.5888	2.2829	ND	1.46405		3.25892	2.79371	-6.80322	-1.37757	0.63208	-1.28613	-0.0126
Mayo 17	0.5085	2.12455	5.66005	-1.40865	0.7934	-0.5808	-2.2165	-2.80405	2.818	-1.19285	-1.1563	-0.5259	ND	0.71755		4.76292	4.72176	-0.590822	4.46313	0.59298	2.27561	1.79785
Mayo 21	0.2068	1.04705	1.97595	-0.70245	0.8047	4.0349	-3.364	-0.22125	2.8553	-0.41065	-1.5269	-1.4829	-1.62185	1.40765		3.34952	3.02581	-8.17102	0.661828	-1.69577	-0.972535	-1.06865
Mayo 23	1.0098	-0.10885	2.52415	-2.12665	0.5794	0.6751	-5.298	ND	ND	-1.87335	-2.9919	2.8028	ND	0.69755		3.55652	3.93366	-5.93757	0.375528	-0.84027	-0.966935	-0.8293
Mayo 24	-0.2992	0.61665	1.63455	-0.00315	0.7601	2.8693	-2.9767	-1.64645	0.2655	-0.87985	-1.79	0.3219	ND	1.99625		2.48312	2.50226	-6.33957	-0.362923	0.36848	0.780565	1.4375
Mayo 25	0.9085	2.69895	4.15065	0.67205	1.3949	ND	-2.1881	ND	2.2972	-2.06595	-0.9495	2.5715	ND	1.33965		2.63767	4.25997	-2.91072	2.86393	0.18418	1.44502	1.0073
Mayo 26	1.5015	2.99965	4.79075	-2.07375	1.6024	-7.8194	-3.2146	ND	4.2729	-1.16205	-1.0569	0.9576	ND	1.42615		2.68977	5.00371	-3.64612	2.06478	-2.37317	2.18161	0.84325
Mayo 32	2.1058	3.98425	2.93575	-1.07635	2.0339	ND	-2.5651	ND	5.224	-2.63775	-0.4275	3.4415	ND	1.56105		0.12992	3.90616	-5.95207	1.52448	1.15103	-0.107585	-1.56545
Mayo 35	2.249	2.41695	4.51995	-0.81025	1.1287	-1.3446	-0.8068	-3.15955	2.3789	0.29325	-0.8411	-0.0329	ND	1.79825		4.67987	4.51671	-1.06232	3.49508	-3.50747	2.20537	2.3124
Mayo 43	1.4723	0.94235	4.18835	-1.52665	0.5383	-2.9861	-4.5037	ND	2.4009	-0.70055	-1.7048	3.3309	ND	0.92655		3.92822	3.97561	-2.86497	2.42608	-0.79792	1.24461	0.90935
Mayo 45	-0.2222	2.06775	4.50035	-1.31535	0.8025	1.2633	-2.7604	-3.18575	-1.1785	-2.08575	-2.1264	2.7482	ND	1.42685		4.14122	4.22546	-0.390973	3.36463	-1.21182	2.15062	1.20275
Mayo 52	2.2928	1.84295	2.78615	-1.09885	-0.0651	1.5993	-2.492	-4.38325	0.5985	-0.52535	-1.4582	2.5405	-6.98285	1.15385		3.79452	4.87656	-1.39822	2.28613	-1.11782	2.30801	0.6647
Mayo 55	1.1094	1.65695	2.92485	-1.00725	0.5575	5.2917	-2.1399	-5.89575	1.9017	-1.12655	-0.8167	1.879	-5.70185	1.78365		3.35332	3.80492	-4.47642	1.91148	0.86683	1.74071	-0.3323
Mayo 57	0.9331	1.89655	3.61495	-0.96905	0.6055	-0.9641	-3.7096	-2.39405	3.0105	-0.49495	-1.8121	2.132	ND	1.22365		2.99537	4.59577	-6.41847	0.502677	-0.16237	1.54226	4.4463
Mayo 62	-0.0469	2.32545	4.31265	-1.28065	0.5931	-1.3132	-3.2289	ND	1.2446	-0.32895	-0.9206	2.2785	-2.72095	1.91655		4.78772	4.33412	-1.65327	2.63153	-2.21682	1.15726	1.83495
Mayo 63	1.3136	2.73295	1.62375	-2.94825	1.4446	-2.5649	-0.367	-3.97345	2.6992	-2.50975	-1.4093	1.2779	ND	4.82885		3.51482	3.85746	-4.76787	1.07978	1.94673	1.91351	-0.92605
Mayo 64	0.485	2.29465	3.77705	-1.36905	1.0341	4.9715	-3.5363	-3.92675	-0.2141	-0.80405	-1.1353	1.6888	-6.49335	1.40795		3.59712	4.33586	-2.36442	2.26308	1.96188	1.74277	0.4567
Mayo 71	1.985	2.56545	5.17215	-2.63615	0.9125	ND	-2.5445	ND	2.3064	-1.38515	-1.4028	0.7295	ND	0.61205		4.82047	5.53577	-4.04887	3.54523	-1.42687	1.38371	2.0386
Mayo 73	-1.657	-0.14215	2.21025	-1.47885	0.3686	0.3452	-3.0808	ND	-0.9328	-1.35955	-1.692	2.5655	ND	1.15845		2.95287	2.47556	-5.83502	-0.545173	0.72713	-0.486835	ND
Mayo 84	1.7029	3.72285	4.22175	-2.01085	2.2606	ND	-2.1429	ND	ND	-2.04305	-0.7283	2.2516	ND	2.29745		4.25617	4.64372	-1.21707	3.68178	-0.95462	2.82781	2.46195
Mayo 86	-0.3023	1.13935	3.85745	-1.58955	1.3716	ND	-3.3832	ND	2.6	-0.37625	-1.5003	2.1127	ND	2.16285		2.48157	3.60781	-2.74657	0.817678	-0.78717	1.10986	ND
Mayo 89	-1.541	0.84355	1.11855	-1.95955	1.2456	-0.128	-3.8311	ND	1.4791	-1.45615	-2.0613	1.1146	ND	1.29535		2.44807	2.73622	-4.16662	1.12023	-0.50867	1.02246	-1.44725
Mayo 92	3.9864	1.82805	3.72305	-1.62515	1.6198	-2.9675	-2.6477	-2.49805	-0.0615	-0.17825	-0.6669	1.8644	ND	1.69275		3.60237	4.62601	-3.62677	1.98783	-0.00567	2.26086	1.13855
RP	0	0	0	0	0	0	0	0	0	0	0	0	0	0		0	0	0	0	0	0	0
Mayo 07	1.4986	1.73385	4.55345	-0.4713	0.1551	1.61265	0.3714	-6.6736	0.89755	-0.66425	-1.23315	1.14565	ND	2.09605		3.93952	4.50946	0.667178	2.41648	-0.05352	2.10962	0.61165
Mayo 29	0.1051	1.87395	6.2528	-0.96385	0.3733	-0.03055	-1.85605	-3.33255	2.59815	-0.3326	-1.39865	-0.68	ND	0.8919		3.80107	4.81011	0.141977	3.16573	1.66273	1.99691	0.83175
Mayo 49	1.97115	1.3509	4.14325	-0.967	0.3183	-2.15895	-1.8418	ND	0.73335	-0.6305	-1.14165	1.54875	-5.53925	1.41785		3.58872	4.23927	0.125028	1.66643	-0.22657	1.72701	-0.87945
Mayo 68	3.1365	2.1606	4.37785	-0.31675	0.41535	-2.20645	-1.03395	-4.02735	-1.1494	-0.5248	-1.7897	0.35195	-6.05835	0.72005		4.01197	4.74597	-1.03882	3.29148	-1.30827	1.67352	0.65865
Mayo 70	-0.4433	1.6752	5.7151	-1.5431	-0.0725	-0.2937	-2.69615	-2.85005	1.42795	-0.57235	-1.25875	-0.93315	-6.8126	0.7582		3.75307	3.87081	0.805277	2.26058	1.25873	1.53966	-0.0107
Mayo 02	-2.48085	0.22585	2.7513	-0.9228	0.33065	-1.5395	-3.03225	-3.61655	0.516	-1.5372	-1.8176	-1.1728	ND	1.25425		3.72137	3.78516	-5.53737	1.22603	0.01058	0.377715	-1.36755
Mayo 13	0.1934	2.2383	3.74395	-0.80875	0.4685	1.2606	-0.92805	-2.5958	0.5104	-0.553	-1.78915	2.2522	ND	1.13955		4.43407	4.71976	-3.79652	2.75538	0.74288	1.41846	1.51275
Mayo 37	-0.0698	1.65315	4.0206	-0.85815	1.15365	-3.664	-1.5376	-2.3441	3.1054	-1.1496	-1.35415	2.11085	ND	1.19935		3.18807	4.03531	-5.01942	2.08168	-0.12812	0.779665	-0.03775
Mayo 59	1.2174	-0.0549	1.43575	-2.3846	0.2203	0.27475	-2.5404	-3.63295	-0.53205	-1.17725	-2.4508	-0.2142	ND	0.95615		2.43577	2.06241	-2.73682	0.0317775	1.04278	-0.660085	-2.0656
Mayo 83	2.07405	1.67195	5.3019	-1.79585	0.28435	-3.3689	-2.01385	ND	-1.60245	1.70015	-1.4532	-0.472	-6.76955	1.01165		5.15857	4.64226	-0.768323	3.13613	2.30008	2.44496	-0.1493
RP	0	0	0	0	0	0	0	0	0	0	0	0	0	0		0	0	0	0	0	0	0
*ND: Not Detected
*Normalized ddCT are computed by median centering and scaling to the standard deviation within individual sample sources (Mayo clinic, California Pacific Medical Center, and Guy's Hospital)

## Sheet: Normalized ddCt
ID	Sample Source	ER (0: negative, 1:positive)	PR (0:negative, 1: positive)	HER2 (1: positive, 0: negative or equivocal)	Distant_Recurrence_Indicator (1: Yes, 0: No)	Time to Distant Recurrence (years)	Number Positive Nodes	Nodal Status	Tumor Size (cm)	SRB.Grade.Score (3 to 9)	SRB Grade (I, II, III)	ABO	CLIC5	CXCL13	EXOC7	FLJ46061	HAPLN1	HRBL	MATN1	PRRG3	PRTN3	RFX7	RGS4	SSX3	ZSCAN21	IGLC2	LY9	HLA.F	TNFRSF17	C1QA	XCL2	SPP1		ucsf4	scaled.ucsf4	irs7	scaled.irs7	best.score	scaled.best
U057	California Pacific Medical Center	0	0	0	1	5.01574	0	0	1.55	8	III	0.15	0.08	0.71	-0.585	1.2	NA	0.81	NA	0.795	-1.165	0.49	-0.32	NA	1.905	3.51	1.495	0.645	1.84	NA	NA	1.375		-0.5775	-1.12612	NA	NA	NA	NA
U060	California Pacific Medical Center	0	0	0	0	9.15537	0	0	1.05	8	III	0.48	-0.33	-1.7	0.335	-0.64	0.41	-0.14	NA	4.265	1.175	0.11	-0.31	NA	1.305	1.13	-5.055	-1.455	0.37	-1.38	-1.655	0.205		0.59	1.04424	1.17857	1.10871	0.954	1.03295
U102	California Pacific Medical Center	0	0	0	1	3.08282	0	0	1.8	9	III	0.22	-1.06	0.2	-1.945	-0.24	0.81	0.92	NA	-2.755	-0.735	-0.34	-2.05	NA	0.135	1.37	-0.555	-1.415	1.11	-0.11	NA	-1.135		-0.2375	-0.494068	NA	NA	NA	NA
U107	California Pacific Medical Center	0	0	0	0	13.0513	0	0	1.45	6	II	-2.48	0.28	1.08	1.135	0.23	-0.77	0.28	NA	-5.085	-0.415	-1.27	-0.74	NA	1.165	1.72	0.145	0.325	0.62	1.52	0.695	-0.795		-0.5825	-1.13542	-0.831429	-0.866506	-0.6	-0.853682
U139	California Pacific Medical Center	0	0	1	0	14.0589	0	0	1.2	8	III	-3.42	0.35	0.34	-0.175	-0.29	0.53	-0.09	NA	-1.935	-0.625	0	0.92	NA	-0.005	2.1	0.905	-0.125	-0.01	1.03	-5.755	1.005		0.13	0.189108	0.408571	0.352036	1.04	1.13735
U147	California Pacific Medical Center	0	0	0	0	14.0123	0	0	0.65	8	III	-1.79	-0.34	1.51	-1.865	-1.33	-2.14	-0.79	NA	-1.895	1.785	-0.09	0.68	NA	-1.165	-0.54	-0.455	0.515	0.01	-0.46	-0.575	1.495		0.21	0.337826	0.428571	0.37169	-0.224	-0.397201
U166	California Pacific Medical Center	0	0	0	0	7.2553	0	0	1.4	8	III	1.24	-1.16	-1.43	1.145	-0.44	-0.18	2.2	-3.51	3.045	-0.335	-0.38	0.66	NA	-0.485	0.42	0.895	-0.325	1.43	0.41	0.815	-0.055		0.9225	1.66235	-0.528571	-0.56889	0.134	0.0374282
U169	California Pacific Medical Center	0	0	1	0	9.74675	0	0	1	7	II	0	-0.09	-0.53	-0.905	0.4	NA	-0.52	NA	0.195	-0.735	-0.9	0.96	NA	0.925	0.84	-0.115	-1.005	-0.75	-0.07	-0.425	-0.295		0.295	0.49584	0.175714	0.123209	0.56	0.554612
U175	California Pacific Medical Center	0	0	0	0	6.84463	0	0	1.05	8	III	2.93	-0.49	-0.8	-0.465	0.64	0.84	-0.36	-0.26	NA	0.215	-0.15	0.23	NA	0.345	-1.23	-0.635	-0.265	-1.78	-1.23	NA	1.055		0.22	0.356416	NA	NA	NA	NA
U176	California Pacific Medical Center	0	0	0	0	12.2546	0	0	1.5	NA	NA	-0.57	-0.8	-0.42	-0.495	0.04	0.36	-2.28	1.87	-0.425	-0.275	0.41	-1.38	NA	0.015	-2.13	-0.515	-2.655	-0.46	-1.09	NA	-2.995		-0.05	-0.145509	NA	NA	NA	NA
U255	California Pacific Medical Center	0	0	1	0	9.16632	0	0	1.1	9	III	-2.78	0.36	-0.02	-1.275	-1.54	-0.6	-1.16	NA	0.505	1.525	-0.99	1.91	NA	-0.565	-0.35	0.165	-0.075	0.01	-0.44	NA	0.405		0.7775	1.3928	NA	NA	NA	NA
U373	California Pacific Medical Center	0	0	0	0	12.1369	0	0	1.5	7	II	-2.65	-0.72	0.34	0.095	-0.01	0.6	-0.09	1.29	-5.415	1.865	0.18	-1.75	NA	0.005	-2.65	-1.555	0.845	-0.22	-0.23	-0.345	-1.355		-0.34	-0.684613	0.4	0.343613	0.02	-0.100973
U557	California Pacific Medical Center	0	0	NA	0	13.7851	0	0	1.5	6	II	-0.67	-0.04	-2.52	-1.305	-0.62	1.07	-0.64	NA	0.985	-0.285	0.04	2.18	0.96	-0.315	-3.38	NA	-0.885	-1.44	-0.24	0.025	1.245		1.34	2.43848	NA	NA	0.972	1.0548
U567	California Pacific Medical Center	0	0	0	0	7.30459	0	0	1.3	8	III	1.01	0.04	1.4	0.895	0.01	-2.03	0.77	NA	-1.025	0.315	-0.83	0.05	NA	-0.625	1.06	1.115	1.895	0.67	0.56	0.315	0.055		-0.35	-0.703203	-0.794286	-0.830006	-0.864	-1.17419
U575	California Pacific Medical Center	0	0	0	0	8.42984	0	0	2	4	I	0.29	0.15	1.42	1.685	0.19	-5.78	0.03	-0.26	0.685	0.005	0.26	1.9	NA	0.125	-1.51	-0.325	-0.675	-0.46	-0.23	-0.025	-0.905		0.035	0.0125047	0.331429	0.276228	-0.082	-0.224806
U672	California Pacific Medical Center	0	0	0	0	19.3046	0	0	1.3	9	III	-0.04	-0.64	2.72	-0.275	0.16	NA	0.25	1.24	-0.145	1.875	-4.37	-1.88	NA	-1.205	-3.42	-0.715	-0.025	-2.44	0.66	NA	-3.065		-1.03	-1.96731	NA	NA	NA	NA
U675	California Pacific Medical Center	0	0	0	0	17.7906	0	0	1.1	9	III	2.34	-0.82	0.27	-2.365	-0.09	NA	0.2	NA	2.805	-0.205	0.48	-1.33	NA	0.535	0.28	NA	-1.085	1.47	NA	1.365	0.435		-0.1725	-0.373234	NA	NA	-0.24	-0.416625
U690	California Pacific Medical Center	0	0	0	0	16.1916	0	0	1.9	9	III	5.05	0.26	0.29	0.045	2.03	NA	-0.17	NA	NA	3.715	-0.25	-0.46	NA	2.025	1.32	-1.795	3.185	1.97	3.44	2.375	-0.925		-0.76	-1.46539	-1.63143	-1.65266	-1.616	-2.08715
U691	California Pacific Medical Center	0	0	0	0	2.39836	0	0	1.1	9	III	0.76	0.44	-1.07	0.095	0.44	NA	NA	NA	2.415	4.105	-1.36	1.62	NA	-0.085	-4.29	0.505	0.415	-0.82	NA	NA	-1.275		0.4525	0.788629	NA	NA	NA	NA
U696	California Pacific Medical Center	0	0	0	0	15.5346	0	0	1.85	6	II	-1.03	-0.9	0	-3.215	-1.37	NA	-2.86	NA	-1.055	0.205	-1.15	-0.27	NA	-0.325	-0.16	-1.215	-0.335	-0.14	-1.37	-0.225	-2.445		0.5	0.876931	0.142857	0.09092	0.32	0.263241
U707	California Pacific Medical Center	0	0	0	0	10.9733	0	0	1.9	9	III	0.87	0.21	1.17	-2.915	0.01	NA	-0.87	NA	NA	-0.005	0.19	0.64	0.81	0.365	0.92	1.375	0.695	0.51	0.19	NA	0.595		-0.1875	-0.401119	NA	NA	NA	NA
U711	California Pacific Medical Center	0	0	1	0	14.0096	0	0	1.7	6	II	-1.3	0.15	-0.24	-2.025	0.1	NA	0.39	NA	1.675	-0.045	0.6	0.51	NA	0.865	-2.03	0.615	-0.005	-0.58	-0.32	1.915	-3.415		0.125	0.179813	-0.43	-0.472024	-0.248	-0.426338
U745	California Pacific Medical Center	0	0	0	0	8.58864	0	0	1.5	9	III	0.69	0.18	1.01	0.245	-1.1	-0.02	0.52	NA	-2.355	0.455	0.07	-0.05	NA	-1.495	1.03	0.825	0.475	0.13	0.71	-1.805	-1.375		-0.035	-0.117624	-0.391429	-0.43412	0.002	-0.122826
U761	California Pacific Medical Center	0	0	0	0	2.44764	0	0	1.1	9	III	0	0.23	-1.66	0.625	-0.35	0.13	-0.32	NA	-0.995	0.515	0.85	-0.37	NA	-0.345	-2.01	0.655	0.115	0.26	-0.21	-0.425	0.395		0.3525	0.602731	0.287143	0.232709	0.296	0.234104
U764	California Pacific Medical Center	0	0	0	1	4.13689	0	0	2.3	7	II	-0.21	-0.58	0.93	-0.655	-0.29	-0.29	-0.21	NA	NA	-0.035	-2.97	0.82	NA	1.645	-0.04	0.155	1.385	-0.22	0.51	NA	-1.345		0.19	0.300647	NA	NA	NA	NA
U769	California Pacific Medical Center	0	0	0	0	10.5188	0	0	1.5	9	III	1.66	0.45	-0.62	1.285	-0.74	-1.53	-0.46	-1.54	1.105	0.905	-0.95	-0.42	1.05	-0.285	-0.31	-1.335	-0.775	-0.2	0.8	2.455	0.525		0.1225	0.175166	-0.0157143	-0.0649075	-0.262	-0.443334
U780	California Pacific Medical Center	0	0	0	0	6.51882	0	0	1.35	7	II	0.18	0.93	0	1.865	0.49	-1.04	0.43	NA	1.335	-0.365	-0.3	1.66	NA	-0.675	2.69	1.165	0.725	1.59	-0.11	0.125	0.275		0.06	0.0589792	-0.844286	-0.879141	-0.674	-0.943522
U788	California Pacific Medical Center	0	0	0	1	2.95688	0	0	1.6	8	III	-1.54	-1.27	-2.15	1.055	-0.72	0.15	0.81	NA	-0.815	0.115	0.86	-0.39	NA	-0.295	-3.17	-1.915	-1.235	-1.24	-1.32	-3.005	0.085		0.9375	1.69024	1.71	1.63094	1.78	2.03575
U793	California Pacific Medical Center	0	0	0	0	8.09856	0	0	1.7	9	III	1.66	-0.48	-0.25	0.735	-1.4	0.02	0.32	NA	0.145	0.375	-1.5	-0.9	NA	-0.905	0.98	-0.835	1.545	0.25	0.5	-0.195	0.715		0.3075	0.519077	-0.218571	-0.264254	-0.174	-0.336498
U797	California Pacific Medical Center	0	0	0	1	1.72485	0	0	1.1	8	III	1.32	1.46	-0.87	1.425	-0.16	NA	0.03	0.01	1.915	0.585	0.51	1.13	NA	-1.075	0.04	1.115	0.055	-0.16	0.26	-0.175	-2.425		0.175	0.272762	-0.508571	-0.549236	-0.062	-0.200525
U812	California Pacific Medical Center	0	0	0	0	9.81793	0	0	1.6	8	III	-2.32	-0.6	0.44	-2.735	-0.63	-0.28	-0.04	NA	-1.615	0.265	0.2	-0.09	-3.09	-0.555	-0.13	-0.845	0.005	-0.33	0.25	0.225	0.225		0.175	0.272762	0.15	0.0979392	0.052	-0.0621237
U857	California Pacific Medical Center	0	0	1	0	12.2574	0	0	1.1	7	II	-0.34	0.72	0.2	0.165	0.61	2.19	1.28	NA	-0.615	-0.095	0.95	0.64	NA	0.235	-1.4	0.115	0.635	0.11	1.6	-1.635	-0.815		-0.2225	-0.466183	-0.0342857	-0.0831575	-0.006	-0.132538
U860	California Pacific Medical Center	0	0	0	0	8.81314	0	0	1	9	III	0.21	-0.06	-0.23	-0.225	0.14	NA	0	NA	0.345	-0.595	0.23	0.18	-1.2	-0.615	1.98	0.215	1.575	1.69	-0.29	0.715	0.345		0.0825	0.100806	-0.791429	-0.827198	-0.738	-1.02122
U877	California Pacific Medical Center	0	0	0	1	0.654346	0	0	1.7	8	III	-0.9	0.26	-1.44	-0.045	0.43	0.98	-0.51	0	1.515	-0.255	-0.16	-0.35	NA	0.895	1.36	-6.995	-0.825	-0.28	0.76	0.705	-1.315		0.1	0.133338	0.565714	0.50646	0.316	0.258385
U888	California Pacific Medical Center	0	0	1	0	8.47365	0	0	0.7	7	II	-0.78	0.57	0.57	1.105	0.35	-0.06	0.88	NA	-0.915	-0.465	0.92	-1.43	-0.95	0.005	2.88	1.685	0.635	1.74	1.42	0.425	-2.575		-0.73	-1.40962	-1.62286	-1.64424	-0.788	-1.08192
U904	California Pacific Medical Center	0	0	0	0	8.14511	0	0	2.5	8	III	-0.73	-1.82	-3.4	0.745	1.58	NA	1.07	NA	-0.595	-0.165	NA	0.34	0	1.465	-0.79	-6.565	-0.515	-0.88	0	NA	1.365		0.995	1.79713	NA	NA	NA	NA
5040-008	Guy's Hospital	0	0	0	0	30.86	0	0	5.5	7	II	NA	0.78	-0.5	-4.86	0.82	NA	NA	NA	0.46	-2.365	NA	1.93	NA	-0.41	-1.24	0.61	1.8	-0.01	NA	NA	-1.01		0.2075	0.333179	NA	NA	NA	NA
5040-012	Guy's Hospital	0	0	0	0	14.75	0	0	4	9	III	NA	0.06	2.4	-6.77	0.81	0.09	NA	NA	2.37	0.885	-2.665	2.52	NA	-1.07	1.44	1.5	2.28	2.07	NA	NA	-2.53		-0.1875	-0.401119	NA	NA	NA	NA
5040-014	Guy's Hospital	0	0	1	0	32.12	0	0	2	7	II	NA	-0.06	0.18	-2.39	-0.56	NA	-3.58	NA	NA	-0.545	-3.095	-1.7	NA	0.56	1.83	-0.04	0.75	0.64	1.15	NA	-4.03		-0.315	-0.638139	NA	NA	NA	NA
5040-019	Guy's Hospital	0	0	0	0	31.66	0	0	2	9	III	-9.01	-0.68	-0.49	-0.27	-0.01	1.56	-4.43	-0.95	3.03	-0.235	-1.685	0.79	NA	-0.52	-4.99	-0.69	-0.45	-0.26	NA	-2.49	-0.6		0.4925	0.862989	NA	NA	0.874	0.935823
5040-026	Guy's Hospital	0	0	0	0	29.15	0	0	3.5	9	III	-3.31	-0.35	1.45	-0.5	-0.34	-1.72	0.25	0.3	-1.39	-0.055	0.695	-1.06	NA	0.39	0.68	0.01	0.39	0.09	0.02	0	-1.14		-0.455	-0.898396	-0.332857	-0.376562	-0.316	-0.508893
5040-034	Guy's Hospital	0	0	0	0	31.41	0	0	1.5	8	III	1.45	0.11	0.47	-2.6	0.58	0.32	-2.49	NA	0.83	2.305	-0.775	0.06	2.67	-0.09	2.88	1.1	1.33	1.42	1.46	1.19	-0.12		-0.275	-0.56378	-1.35714	-1.38312	-0.904	-1.22275
5040-042	Guy's Hospital	0	0	0	1	1.02	2	1	3.2	9	III	1.16	0.17	1.95	-0.09	-0.32	-0.78	-0.98	-6.14	0.48	0.015	-0.125	0.37	NA	-0.39	-1.08	0.04	1.1	-1.17	-0.07	1.13	1.32		-0.3575	-0.717146	0.195714	0.142862	-0.636	-0.897388
5040-047	Guy's Hospital	0	0	0	0	11.17	3	1	5	9	III	-2.45	-0.38	1.72	-1.75	-0.81	-1	-1.62	NA	2.08	1.735	-0.035	-1.11	NA	-0.2	3.62	0.46	0.74	1.84	0.3	-1	0.04		-0.41	-0.814742	-0.845714	-0.880545	-0.584	-0.834257
5040-057	Guy's Hospital	0	0	0	0	28.75	0	0	4.5	9	III	-0.75	-1.61	-0.64	0.56	0.38	2.22	-0.09	1.28	-1.1	-0.155	-0.115	-0.8	NA	0.7	-1.27	-1.8	-1.92	-0.11	-2.25	-2.17	0.68		0.2675	0.444718	1.45714	1.38246	1.29	1.44087
5040-058	Guy's Hospital	0	0	0	1	0.44	0	0	2.2	9	III	0.09	0.09	0.15	0	-0.42	4.72	-0.66	NA	0.94	-0.195	1.015	0.77	NA	-0.48	1.02	-0.11	-0.08	-1.11	-0.16	-0.77	2.84		0.2375	0.388948	0.578571	0.519094	0.344	0.292378
5040-060	Guy's Hospital	0	0	1	0	28.19	0	0	2.7	7	II	0.3	0.59	1.07	0.84	0.51	-0.11	0.51	-0.31	-0.27	0.405	0.355	-0.17	NA	-0.16	2.64	0.55	0.65	0.73	0.63	1.58	1.11		-0.585	-1.14006	-0.81	-0.845448	-0.924	-1.24703
5040-067	Guy's Hospital	0	0	0	0	30.04	0	0	3	6	II	-1.79	-2.48	-1.3	-0.06	-0.65	-0.6	0.27	2.29	-1.49	-0.035	-1.665	-1.9	NA	-0.3	-2.1	-0.6	0.04	-1.55	-2.73	-1.09	-1.28		0.6325	1.12325	0.964286	0.898134	1.276	1.42387
5040-069	Guy's Hospital	0	0	1	1	1.47	0	0	4	8	III	0.91	0.14	1.08	0.98	-0.08	-2.04	0	NA	0.77	0.025	0.035	1.77	NA	-0.15	-0.44	1.25	-0.11	-0.74	0.23	-0.13	0.47		0.1575	0.24023	0.0585714	0.00809279	-0.048	-0.183528
5040-078	Guy's Hospital	0	0	1	0	18.06	3	1	2	9	III	0.72	0.66	0.5	0.61	0.22	2.44	0.6	NA	-2.15	0.965	-0.345	0.05	NA	0.72	4.91	1.5	1.2	2.42	1.2	0.38	-0.92		-0.3325	-0.670671	-1.79	-1.80849	-1.032	-1.37815
5040-087	Guy's Hospital	0	0	0	0	2.03	0	0	1	9	III	0.64	-0.16	0.3	0.86	0.31	0.26	0.57	0.86	0.78	-0.335	1.345	0.55	NA	-0.15	0	0.07	0	0.58	0.18	1	1.88		0.025	-0.00608516	0.00714286	-0.0424458	-0.344	-0.542886
5040-091	Guy's Hospital	0	0	0	1	0.62	23	1	5	6	II	0	-1.4	-1.66	2.27	-0.03	0.59	-0.47	NA	-2.97	-0.055	-0.545	0.74	NA	1.21	-2.96	-2.16	-1.46	-1.07	-2.35	-1.52	-3.92		0.9575	1.72742	1.08571	1.01746	1.422	1.60112
5040-093	Guy's Hospital	0	0	1	0	25.65	2	1	6	9	III	0.8	0	-0.19	-0.02	-0.49	-3.26	-0.27	-0.51	-1.24	0.215	0.195	-1.52	NA	0.27	-1.1	-0.12	-1.32	-1.23	-0.32	0.66	-2.03		-0.21	-0.442946	0.2	0.147074	0.416	0.379789
5040-100	Guy's Hospital	0	0	0	0	13.65	1	1	5.5	7	II	0.79	0.85	1.06	0.97	0.22	0	1.18	0.53	-3.75	-0.155	1.245	-0.7	NA	0.03	4.12	1.57	0.64	2.02	1.45	2.23	0.12		-0.7075	-1.36779	-1.70143	-1.72145	-1.36	-1.77636
5040-103	Guy's Hospital	0	0	0	0	12.67	6	1	3	6	II	1.34	1.44	-0.01	-0.07	-0.71	-0.06	0.91	0.04	-1.33	0.235	0.945	0.42	0	0.24	2.99	0.38	-0.15	0.8	1.44	1	1.51		-0.075	-0.191983	-0.707143	-0.744371	-0.616	-0.873107
5040-111	Guy's Hospital	0	0	0	0	27.81	0	0	1.5	8	III	-5.41	0.91	0	-0.65	0.43	-3.08	-3.82	0.95	3.04	-0.155	-0.645	-0.02	NA	0.18	-0.98	0.97	-0.51	0.63	-7.2	-1.41	-0.71		-0.34	-0.684613	1.11286	1.04413	0.076	-0.0329865
5040-112	Guy's Hospital	0	0	0	0	26.71	0	0	3	9	III	-1.91	-0.12	0.91	0.71	-0.34	-1.04	0.09	-0.96	-1.95	-0.015	1.275	-2.07	NA	0.35	0.63	-0.66	-0.27	-0.43	-0.19	0.07	0.53		-0.63	-1.22372	0.197143	0.144266	-0.032	-0.164104
5040-124	Guy's Hospital	0	0	1	1	0.99	11	1	3	8	III	1	0.78	0.6	0.31	0.43	0.21	0.08	-0.06	0.37	0.385	0.565	-0.48	NA	0.05	1.01	0.97	0.68	-0.01	1.13	1.26	0.04		-0.5725	-1.11683	-0.714286	-0.75139	-0.662	-0.928953
5040-154	Guy's Hospital	0	0	1	1	0.78	2	1	0	9	III	1.98	-0.46	-0.47	0.5	0.16	-0.24	0.58	0.4	0	-0.755	0.125	0.2	NA	0	0.44	-0.17	-0.19	-0.71	-0.65	0.34	0.94		0.2425	0.398243	0.268571	0.214459	0.298	0.236532
5040-155	Guy's Hospital	0	0	1	1	5.31	0	0	4	8	III	-0.36	0.54	0.98	1.05	0	-2.32	0.51	NA	-4.28	0.345	-0.175	-0.08	NA	-0.63	3.58	1.56	1.43	1.39	1.78	1.09	-1.61		-0.4	-0.796152	-1.77714	-1.79586	-1.086	-1.44371
5040-162	Guy's Hospital	0	0	0	0	26.53	0	0	1.5	9	III	2.23	-0.55	0.04	-1.65	-0.15	-0.51	-0.36	-0.59	-2.55	0.355	0.325	-1.84	NA	0.15	2	0	0.03	0	-0.15	-0.99	-1.46		-0.295	-0.600959	-0.335714	-0.37937	0.294	0.231676
5040-169	Guy's Hospital	0	0	0	1	0.4	4	1	5	9	III	1.17	-1.06	-1.07	-0.74	-0.1	4.44	-0.6	1.15	-1.09	0.505	0.075	-1.2	NA	-0.02	-0.79	-1.57	-1.22	-0.91	-0.12	-1.2	1.85		0.2575	0.426128	1.09429	1.02588	1.092	1.20048
5040-173	Guy's Hospital	0	0	0	1	0.25	11	1	4.5	8	III	4.04	-1.17	-0.81	0.94	0.64	-2.08	0.58	-0.88	2.01	0.815	0.445	-1.39	NA	-0.48	-0.74	-0.23	0.17	-0.07	-0.19	-0.66	2.36		-0.0125	-0.075797	0.582857	0.523306	0.508	0.491482
5040-178	Guy's Hospital	0	0	0	0	5.52	0	0	5	9	III	-2.52	-0.33	0.71	0.04	-0.15	-2.82	0.21	-3.2	-1.07	1.305	0.575	-3.39	NA	-0.55	3.91	0.66	0.66	0.78	1.43	1.48	-0.51		-0.905	-1.73494	-1.34714	-1.3733	-0.66	-0.926525
5040-192	Guy's Hospital	0	0	1	0	26.07	2	1	4.5	8	III	2.22	0.14	-2.12	1.22	0.52	-0.94	-0.34	-0.36	-0.09	0.315	1.315	0.2	NA	0.85	-0.07	-1.35	-1.23	0.21	0.69	-0.75	-1.95		0.415	0.718918	0.0785714	0.0277467	0.75	0.785281
5040-193	Guy's Hospital	0	0	0	0	7.82	0	0	3.5	5	I	1.95	4.59	-4.1	1.33	0.61	1.04	1.41	-0.04	1.77	3.135	1.365	1.71	NA	0.82	-3.53	-1.26	-1.34	-2.76	1.19	-0.92	2.82		0.1525	0.230935	1.63429	1.55654	0.906	0.974672
5040-194	Guy's Hospital	0	0	0	0	9.74	1	1	4	6	II	-6.34	-0.82	-0.52	-0.36	0.75	-0.42	-4.43	NA	0.25	-0.135	-0.975	1.59	NA	0.96	-5.42	-0.31	-1.05	0.15	-9.18	-2.91	-0.1		0.545	0.960585	2.66	2.5645	1.03	1.12521
5040-197	Guy's Hospital	0	0	0	1	2.15	32	1	3	9	III	-0.82	0.17	-0.15	1.02	-0.28	-0.66	0.37	-0.63	-1.06	-0.655	0.765	-0.56	-1.19	-0.45	1.62	0.58	-0.52	0.28	-0.52	1.7	-0.75		-0.075	-0.191983	-0.555714	-0.595563	-0.296	-0.484612
5040-198	Guy's Hospital	0	0	1	1	1.86	1	1	3	9	III	-6.51	0.04	1.07	-1.69	0.12	0.97	-5.4	0.08	1.83	0.775	-1.325	1.27	NA	-0.28	-6.09	-1.22	-1.38	-2.2	NA	-3.8	1		0.01	-0.0339699	NA	NA	1.254	1.39716
5040-206	Guy's Hospital	0	0	0	0	9.81	0	0	2	6	II	-5.31	-0.13	-2.34	-1.46	0.49	7.64	NA	1.88	1.14	0.485	-0.585	0.77	NA	0.42	-4.07	-1.27	-1.09	-2.3	-5.18	-2.92	-0.04		0.6875	1.22549	2.39857	2.3076	1.756	2.00661
5040-207	Guy's Hospital	0	0	0	0	7.77	0	0	3	9	III	-8.02	-0.3	0.69	-0.72	-0.32	0.89	-3.72	-0.52	-1.76	-0.375	-0.625	-0.34	NA	-0.77	-3.58	-0.41	-0.21	-1.91	-4.74	-1.39	0.62		-0.1025	-0.243105	1.83714	1.75589	0.624	0.632311
5040-215	Guy's Hospital	0	0	0	1	0.79	8	1	4.5	6	II	-3.07	-0.89	-0.25	-0.01	0.06	1.48	-7.17	NA	0.67	0.095	-1.335	0.33	NA	-0.45	-2.01	0.48	-0.21	-0.17	-6.49	-2.49	-0.36		0.3525	0.602731	1.50429	1.42879	0.802	0.848411
5040-225	Guy's Hospital	0	0	0	1	2.19	0	0	2	8	III	NA	-2.81	1.84	-4.65	0	0.61	NA	NA	NA	NA	-2.245	0.32	2.71	-0.7	-3.12	1.07	1.22	-0.56	NA	NA	-2.37		0.3225	0.546962	NA	NA	NA	NA
5037-010	Guy's Hospital	0	0	0	0	18.69	0	0	1.5	6	II	3.2	1	-2.37	0.31	0.28	0.93	0.31	1.64	0.49	0.885	0.825	0	-2.45	0.42	1.35	-0.56	-1.4	0.05	0.79	-1.79	-3.8		0.2725	0.454013	-0.32	-0.363928	0.902	0.969816
5037-057	Guy's Hospital	0	0	1	0	18.79	0	0	0	8	III	-0.07	0.37	-0.46	-0.04	0.07	0.28	1.25	0.65	0	-0.185	1.245	-0.82	NA	1.79	2.9	0.83	-0.36	1.14	0.19	0.28	0.95		-0.2	-0.424356	-0.575714	-0.615217	-0.194	-0.360779
5037-228	Guy's Hospital	0	0	0	0	10.75	0	0	3	9	III	-2.14	-1.73	-1.37	0.86	-0.74	-0.43	-1.49	1.64	2.18	-0.205	0.165	-0.94	NA	-0.66	-2.87	-1.14	0.11	-2.15	-0.07	0.14	3.22		0.725	1.2952	1.31429	1.24208	1	1.08879
5040-243	Guy's Hospital	0	0	0	0	29	0	0	2.5	9	III	0.5	0.06	-0.23	-1.28	-0.43	-0.96	-1.61	-0.05	-1.52	-0.255	-0.065	0.66	-1.19	0.1	1.82	-0.36	0.22	1.06	0.46	0.22	-0.03		0.315	0.533019	-0.492857	-0.533794	-0.266	-0.44819
5040-246	Guy's Hospital	0	0	1	0	26.6	0	0	4	8	III	-0.33	0.33	0.02	1.07	-0.28	0.4	-0.33	0.72	-0.94	-0.335	-0.405	1.61	4.29	0.61	2.19	0.64	0.09	0.67	1.46	0.05	0		0.385	0.663148	-0.728571	-0.765429	-0.232	-0.406913
5040-253	Guy's Hospital	0	0	0	0	20.18	0	0	2	9	III	-0.74	-0.22	1.24	0.85	-0.25	0.23	0.58	-0.25	-1.16	-0.635	-0.135	-1.04	NA	-0.19	3.19	1.74	0.78	1.55	-0.02	2.23	0.41		-0.4525	-0.893749	-1.29429	-1.32135	-1.116	-1.48013
5040-254	Guy's Hospital	0	0	NA	0	25.06	0	0	1.5	6	II	1.25	0.41	-1.7	1.03	-0.3	2.26	0.79	-0.32	0.25	0.195	1.025	0.03	NA	0.65	-0.46	-0.74	-1.25	0.52	0.03	-1.31	0.5		0.405	0.700328	0.53	0.471364	0.666	0.683301
5040-255	Guy's Hospital	0	0	0	0	24.53	0	0	2	9	III	-1.72	-1	-0.11	1.18	0.02	-2.83	0.36	1.18	-5.11	-0.485	-0.065	-2.34	NA	0.96	-1.04	-0.66	1.45	-1.3	-0.9	0.67	1.3		-0.3125	-0.633491	0.44	0.382921	0.058	-0.0548394
Mayo 02	Mayo Clinic	0	0	0	1	0.756164	0	0	4	9	III	-2.765	-1.645	-1.53	0.185	-0.445	-1.325	-0.545	-0.36	-0.415	-0.35	-0.535	-2.38	NA	-0.05	-2.99	-1.04	-0.46	-1.165	-0.02	-1.795	-0.085		0.31	0.523725	1.055	0.987279	1.319	1.47607
Mayo 03	Mayo Clinic	0	0	0	0	9.09315	0	0	2.1	8	III	-2.235	-1.335	-0.03	-0.235	0.135	0.615	-1.205	1.14	-0.875	0.47	-0.375	0.29	NA	-0.45	-7.61	-3.09	-1.77	-3.445	-1.36	-1.575	0.545		0.38	0.653853	2.77071	2.6733	1.631	1.85486
Mayo 06	Mayo Clinic	0	0	0	0	5.82466	1	1	3.2	9	III	0.595	1.195	1.26	-0.005	0.035	-1.955	0.125	0.41	-0.985	0.82	0.325	0.41	NA	-0.61	2.32	1.88	1.06	1.025	1.17	0.335	-0.875		-0.52	-1.01923	-1.23786	-1.2659	-0.975	-1.30895
Mayo 07	Mayo Clinic	0	0	0	0	0	1	1	4	8	III	1.215	-0.145	0.27	0.635	-0.615	1.825	2.855	-3.41	-0.035	0.53	0.055	-0.06	NA	0.8	3.22	0.15	0.26	0.565	0.2	0.185	-0.145		0.1075	0.147281	-0.675	-0.712785	-0.227	-0.400843
Mayo 08	Mayo Clinic	0	0	NA	0	9.32603	0	0	1.9	7	II	0.075	-0.445	-0.36	0.015	-0.385	1.475	-0.405	1.4	-0.585	0.87	-0.025	0.86	NA	-0.52	-1.4	-0.75	0.33	-1.295	0.06	-0.165	1.175		0.5125	0.900168	0.627857	0.567527	0.387	0.344582
Mayo 12	Mayo Clinic	0	0	1	0	9.16438	0	0	2	8	III	-1.345	0.325	1.5	-0.575	0.315	NA	-1.545	NA	0.475	0.8	0.315	1.1	1.135	0.03	1.85	0.01	0.16	0.935	-0.01	1.285	-1.705		-0.26	-0.535895	-0.847857	-0.882651	-0.841	-1.14627
Mayo 13	Mayo Clinic	0	0	0	0	2.87671	1	1	1.9	9	III	-0.095	0.365	-0.54	0.295	-0.305	1.475	1.555	0.66	-0.425	0.64	-0.505	1.04	NA	-0.16	-1.25	0.49	0.47	-0.125	0.69	1.085	0.645		0.38	0.653853	-0.102143	-0.14984	-0.251	-0.42998
Mayo 14	Mayo Clinic	0	0	NA	1	1.96164	0	0	1.7	7	II	3.335	-0.585	-4.15	-0.585	0.185	-2.405	-0.685	NA	2.115	-0.73	-0.305	1.07	NA	0.16	-4.25	-3.65	-1.46	-2.835	-0.48	-0.435	0.535		1.405	2.55931	1.94929	1.86609	1.893	2.17294
Mayo 15	Mayo Clinic	0	0	NA	0	8.11781	0	0	1.6	8	III	-0.245	1.475	0.76	0.905	0.465	0.465	0.125	0.45	-0.235	-0.34	1.455	-1.43	NA	-0.8	2.98	0.47	-0.12	0.745	0.29	-0.315	1.295		-1.0325	-1.97196	-0.393571	-0.436226	-0.509	-0.743204
Mayo 16	Mayo Clinic	0	0	NA	0	8.95068	0	0	2.2	9	III	-0.245	0.355	2.19	0.075	0.255	-2.245	0.965	-0.63	-1.785	0	0.435	-2.35	NA	0.58	1.37	1.47	0.57	0.835	1.13	1.395	-5.225		-1.2875	-2.446	-1.71357	-1.73338	-1.069	-1.42307
Mayo 17	Mayo Clinic	0	0	NA	0	2.93699	0	0	1	6	II	0.225	0.245	1.38	-0.305	0.015	-0.365	0.265	0.46	1.885	0	0.125	-1.74	NA	-0.58	1.96	2.19	0.47	0.735	1.02	1.375	0.495		-0.845	-1.6234	-1.03643	-1.06796	-0.841	-1.14627
Mayo 18	Mayo Clinic	0	0	NA	0	5.94247	0	0	2.3	9	III	-1.315	0.755	1.53	1.815	1.105	1.305	1.225	0.68	2.065	-0.48	0.935	0.06	NA	0.12	3.28	1.4	0.75	1.105	0.93	1.215	0.145		-0.8325	-1.60016	-1.21929	-1.24765	-1.071	-1.4255
Mayo 20	Mayo Clinic	0	0	0	0	8.51507	1	1	1.5	9	III	-0.135	-0.515	-0.33	0.325	-0.165	-2.705	0.505	0.2	-0.165	-0.74	-0.375	-0.67	NA	-0.04	-1.47	-0.33	-0.57	-1.655	-0.06	-0.245	0.105		0.085	0.105454	0.633571	0.573143	0.663	0.679659
Mayo 21	Mayo Clinic	0	0	NA	1	1.21096	1	1	2.3	9	III	-0.075	-0.825	-2.3	0.405	0.025	4.245	-0.875	3.04	1.925	0.78	-0.245	-2.69	4.525	0.11	-5.62	-1.61	-1.22	-2.515	-0.39	-1.495	-1.795		0.1025	0.137986	1.57929	1.50249	1.671	1.90342
Mayo 23	Mayo Clinic	0	0	0	0	0	1	1	7	9	III	0.725	-1.985	-1.76	-1.025	-0.195	0.895	-2.815	NA	NA	-0.68	-1.705	1.59	NA	-0.6	-3.39	-1.89	-0.32	-2.515	-0.18	-1.255	-0.935		1.3825	2.51748	1.23071	1.15995	1.567	1.77716
Mayo 24	Mayo Clinic	0	0	NA	0	0	0	0	4.8	8	III	-0.585	-1.255	-2.65	1.105	-0.015	3.085	-0.495	1.61	-0.665	0.31	-0.505	-0.89	NA	0.7	-3.79	-2.63	-1.75	-0.765	-1.26	1.015	0.275		0.7575	1.35562	1.35071	1.27788	1.081	1.18713
Mayo 25	Mayo Clinic	0	0	1	0	7.07123	2	1	0.7	8	III	0.625	0.825	-0.13	1.775	0.615	NA	0.295	NA	1.365	-0.88	0.335	1.36	NA	0.04	-0.36	0.59	0.01	-0.095	-1.1	0.585	0.085		0.0125	-0.0293224	0.065	0.0144101	-0.239	-0.415411
Mayo 26	Mayo Clinic	0	0	NA	0	3.55342	0	0	1.1	7	II	1.215	1.125	0.51	-0.965	0.825	-7.605	-0.725	NA	3.335	0.03	0.225	-0.25	NA	0.13	-1.1	-0.21	0.75	0.635	-1.05	0.415	-2.465		-0.6775	-1.31202	-0.272143	-0.316899	-0.687	-0.959304
Mayo 27	Mayo Clinic	0	0	1	0	7.42192	1	1	1.3	7	II	-0.755	0.325	0.75	-0.465	-0.355	0.935	0.815	-0.44	0.035	-0.51	1.235	1.68	0.595	0.1	1.27	0.41	0.19	0.065	0.67	-0.135	1.505		0.24	0.393596	-0.137857	-0.184937	-0.239	-0.415411
Mayo 29	Mayo Clinic	0	0	NA	0	7.73151	0	0	2.7	9	III	-0.175	-0.005	1.97	0.145	-0.405	0.185	0.625	-0.07	1.665	0.86	-0.115	-1.89	NA	-0.41	2.69	0.9	0.56	0.455	0.06	0.405	1.565		-0.8625	-1.65593	-0.500714	-0.541515	-0.677	-0.947164
Mayo 30	Mayo Clinic	0	0	NA	1	0.619178	0	0	5	9	III	2.405	-1.395	-0.46	-1.995	-1.145	1.705	-0.215	-1.42	-1.145	-0.74	-0.455	-0.41	NA	1.95	-0.57	-2.36	-1.69	-2.315	-0.77	-1.095	1.275		0.6475	1.15113	1.43929	1.36491	1.391	1.56348
Mayo 31	Mayo Clinic	0	0	NA	0	3.8411	0	0	0.9	6	II	1.725	0.505	-0.96	0.355	0.255	2.345	0.655	-0.28	1.675	-0.87	0.345	0.14	NA	-0.23	-0.67	-0.32	-0.82	-0.285	-0.77	-0.015	0.465		0.085	0.105454	0.477857	0.420123	0.315	0.257171
Mayo 32	Mayo Clinic	0	0	1	1	0.254795	0	0	10	7	II	1.825	2.105	-1.34	0.025	1.255	NA	-0.085	NA	4.285	-1.45	0.855	2.23	NA	0.26	-3.4	-0.75	-0.34	-1.655	-3.61	-1.995	1.055		0.0525	0.0450368	1.82929	1.74817	0.645	0.657806
Mayo 33	Mayo Clinic	0	0	NA	0	7.15616	0	0	2.2	8	III	-1.135	0.235	0.7	1.225	-0.475	1.425	0.945	-0.74	1.675	0.62	0.535	-0.3	NA	0.25	3.66	0.94	0.28	0.835	0.48	0.745	0.345		-0.19	-0.405766	-0.942143	-0.975305	-0.559	-0.803906
Mayo 35	Mayo Clinic	0	0	NA	1	2.4411	0	0	1.9	8	III	1.965	0.545	0.24	0.295	0.355	-1.125	1.675	0.1	1.445	1.48	0.445	-1.24	NA	0.5	1.49	1.23	0.27	0.665	0.94	1.885	-3.605		-0.595	-1.15865	-1.44071	-1.46525	-0.721	-1.00058
Mayo 36	Mayo Clinic	0	0	NA	0	7.42192	0	0	2.1	9	III	1.525	-0.975	0.9	0.045	0.075	0.095	-0.125	1.25	-0.095	0.46	0.955	-1.26	NA	-0.86	-0.22	-0.35	0.61	-0.925	-0.23	-0.195	1.865		-0.315	-0.638139	0.453571	0.396258	0.117	0.0167894
Mayo 37	Mayo Clinic	0	0	0	1	1.07397	2	1	3.1	8	III	-0.355	-0.225	-0.26	0.245	0.375	-3.445	0.945	0.92	2.175	0.04	-0.065	0.9	NA	-0.1	-2.47	-0.19	-0.21	-0.765	-0.55	-0.465	-0.225		0.2525	0.416833	0.632143	0.571739	0.385	0.342154
Mayo 38	Mayo Clinic	0	0	0	1	1.56438	25	1	3.2	7	II	-1.215	0.725	1.89	0.615	-0.145	-2.725	-1.445	-0.14	-1.895	-1.13	0.225	0.07	-0.085	0.02	2.14	-0.22	-0.97	0.385	-0.82	-1.155	-3.335		-0.6	-1.16795	-0.385	-0.427803	-0.175	-0.337712
Mayo 40	Mayo Clinic	0	0	NA	0	0.00821918	10	1	1	8	III	-1.985	0.005	0.24	-0.495	-0.395	-3.755	0.595	0.15	0.595	-0.16	0.095	-0.28	NA	-0.18	1.76	0.32	-0.62	0.175	0.53	0.015	0.375		-0.0325	-0.112977	-0.257857	-0.30286	0.037	-0.0803344
Mayo 41	Mayo Clinic	0	0	NA	0	10.9918	0	0	1.8	9	III	-1.005	0.235	1.15	0.485	-0.035	0.885	-0.545	0.81	-0.195	-0.78	-0.505	-0.41	NA	-0.12	0.48	0.88	0.63	-0.215	0.02	-1.335	-3.435		-0.44	-0.870512	-0.556429	-0.596265	-0.093	-0.23816
Mayo 43	Mayo Clinic	0	0	0	1	1.73151	8	1	6	6	II	1.185	-0.935	-0.09	-0.425	-0.235	-2.775	-2.015	NA	1.465	0.49	-0.415	2.12	NA	-0.37	-0.31	0.16	-0.27	-0.305	0.19	0.485	-0.895		0.845	1.51828	-0.120714	-0.16809	0.223	0.145478
Mayo 44	Mayo Clinic	0	0	NA	0	0.00821918	1	1	2.3	9	III	0.305	-0.435	2.24	-0.655	-0.745	-0.345	-1.175	NA	-0.965	-0.27	0.155	-0.9	NA	-0.77	1.47	0.22	0.27	-0.255	-0.31	-0.945	-1.475		-0.49	-0.963461	-0.275	-0.319706	-0.175	-0.337712
Mayo 45	Mayo Clinic	0	0	NA	0	5.23836	0	0	2.4	7	II	-0.505	0.195	0.22	-0.215	0.025	1.475	-0.275	0.07	-2.115	-0.9	-0.845	1.54	NA	0.13	2.16	1.09	-0.02	0.605	0.4	0.775	-1.305		0.275	0.45866	-0.902143	-0.935997	-0.355	-0.556241
Mayo 48	Mayo Clinic	0	0	NA	0	0.00547945	0	0	4.3	8	III	-2.705	-1.835	-0.52	-0.115	0.895	-0.325	0.155	-0.32	-1.855	-0.91	-0.545	-1.55	NA	0	-1.72	-2.57	-2.18	-2.555	-0.96	-0.695	0.945		-0.0225	-0.0943868	1.66071	1.58251	1.557	1.76502
Mayo 49	Mayo Clinic	0	0	0	1	1.75342	0	0	2	8	III	1.685	-0.525	-0.14	0.135	-0.455	-1.945	0.645	NA	-0.205	0.56	0.145	0.34	0.605	0.12	2.68	-0.6	-0.01	0.185	-0.15	-1.305	-0.325		0.365	0.625969	-0.160714	-0.207398	0.359	0.310589
Mayo 52	Mayo Clinic	0	0	NA	1	2.30137	1	1	2.1	8	III	2.005	-0.035	-1.49	0.005	-0.845	1.815	-0.005	-1.12	-0.335	0.66	-0.175	1.33	-0.835	-0.15	1.15	0.02	0.63	0.765	0.05	0.235	-1.215		0.925	1.667	-0.580714	-0.62013	-0.021	-0.150749
Mayo 54	Mayo Clinic	0	0	1	1	2.24658	14	1	6.3	7	II	-0.725	0.095	1.19	0.355	-0.215	2.605	1.105	-5.03	1.675	0.4	0.635	0.88	-2.445	-0.01	1.08	1.03	-0.29	-0.255	0.12	1.915	-1.345		-0.0475	-0.140861	-0.706429	-0.743669	-0.531	-0.769913
Mayo 55	Mayo Clinic	0	0	0	0	9.18904	1	1	3	8	III	0.825	-0.215	-1.36	0.095	-0.215	5.505	0.345	-2.64	0.965	0.06	0.465	0.67	0.445	0.48	-1.93	-0.36	-0.45	0.195	-0.39	-0.755	0.775		0.615	1.09071	0.637857	0.577354	0.517	0.502408
Mayo 57	Mayo Clinic	0	0	NA	0	4.69863	0	0	1.4	7	II	0.645	0.025	-0.67	0.135	-0.165	-0.745	-1.225	0.87	2.075	0.7	-0.525	0.92	NA	-0.08	-3.87	-1.77	0.35	-0.005	-0.74	4.025	-0.255		0.4325	0.75145	0.250714	0.196911	-0.745	-1.02972
Mayo 59	Mayo Clinic	0	0	0	1	0.550685	6	1	7.5	9	III	0.935	-1.925	-2.84	-1.275	-0.555	0.485	-0.055	-0.37	-1.465	0.01	-1.165	-1.42	NA	-0.34	-0.19	-2.24	-2.19	-2.205	-1.3	-2.495	0.945		0.975	1.75995	1.65214	1.57409	2.331	2.70469
Mayo 62	Mayo Clinic	0	0	0	0	4	1	1	1.5	8	III	-0.335	0.455	0.03	-0.175	-0.185	-1.095	-0.745	NA	0.305	0.86	0.365	1.07	3.425	0.62	0.9	0.36	0.08	-0.385	1.05	1.405	-2.315		0.1925	0.305294	-0.817857	-0.85317	-0.317	-0.510107
Mayo 63	Mayo Clinic	0	0	NA	0	6.85479	0	0	1.2	7	II	1.025	0.855	-2.66	-1.845	0.665	-2.345	2.115	-0.71	1.765	-1.32	-0.125	0.07	NA	3.53	-2.22	-1.19	-0.39	0.365	-0.23	-1.355	1.855		0.3025	0.509782	0.982143	0.915682	0.637	0.648094
Mayo 64	Mayo Clinic	0	0	0	0	0.00547945	0	0	1	8	III	0.195	0.415	-0.5	-0.265	0.255	5.185	-1.055	-0.67	-1.145	0.39	0.145	0.48	-0.345	0.11	0.19	-0.01	0.09	0.195	-0.14	0.035	1.865		0.0775	0.0915114	0.215	0.161814	-0.047	-0.182314
Mayo 65	Mayo Clinic	0	0	NA	0	0.673973	0	0	4	6	II	0.515	1.015	0.64	-0.005	0.055	-0.445	0.895	0.6	0.305	-0.54	1.015	-0.95	NA	0.16	0.66	1.01	-0.36	0.445	1.31	1.325	-1.375		-0.665	-1.28878	-0.823571	-0.858785	-0.613	-0.869465
Mayo 66	Mayo Clinic	0	0	1	0	6.50411	11	1	1.3	8	III	-1.535	0.055	1.43	0.765	-0.225	-1.915	0.705	-0.4	-0.275	-0.81	0.235	-1.54	NA	-0.23	0.83	1.49	0.17	0.225	1.01	1.205	-4.205		-0.7	-1.35385	-1.305	-1.33188	-0.617	-0.874321
Mayo 68	Mayo Clinic	0	0	0	0	7.34795	1	1	2.4	8	III	2.855	0.285	0.1	0.785	-0.355	-1.995	1.455	-0.77	-2.085	0.67	-0.505	-0.86	0.085	-0.58	1.51	1.02	0.5	0.125	0.27	0.235	-1.405		-0.2225	-0.466183	-0.723571	-0.760515	-0.249	-0.427552
Mayo 70	Mayo Clinic	0	0	NA	0	2.06027	0	0	2.2	9	III	-0.725	-0.195	1.44	-0.435	-0.845	-0.075	-0.215	0.41	0.495	0.62	0.025	-2.14	-0.665	-0.54	3.36	-0.01	-0.38	-0.005	0.01	-0.435	1.165		-0.635	-1.23301	-0.196429	-0.242495	-0.085	-0.228448
Mayo 71	Mayo Clinic	0	0	NA	0	7.4411	0	0	1.2	6	II	1.705	0.695	0.89	-1.535	0.135	NA	-0.055	NA	1.375	-0.2	-0.115	-0.48	NA	-0.69	-1.5	1.28	1.29	-0.165	1.08	1.615	-1.525		-0.55	-1.075	-0.732143	-0.768939	-0.865	-1.1754
Mayo 73	Mayo Clinic	0	0	NA	0	11.5945	0	0	7	7	II	-1.945	-2.015	-2.07	-0.375	-0.405	0.565	-0.595	NA	-1.865	-0.17	-0.405	1.36	NA	-0.14	-3.29	-2.82	-1.77	-2.035	-0.79	NA	0.635		1.4625	2.6662	NA	NA	NA	NA
Mayo 82	Mayo Clinic	0	0	NA	0	4.67945	0	0	2	8	III	-1.525	-0.925	2.34	0.085	-0.195	-0.875	0.585	-0.37	0.755	-0.42	-0.505	0.72	NA	0.69	-2.75	-2.38	-1.81	-1.665	-0.65	-6.245	0.615		-0.125	-0.284932	2.30214	2.21284	1.661	1.89128
Mayo 83	Mayo Clinic	0	0	NA	1	1.72329	0	0	2	9	III	1.785	-0.205	1.02	-0.695	-0.495	-3.155	0.475	NA	-2.535	2.89	-0.165	-1.68	-0.625	-0.29	1.78	0.87	0.39	0.895	1.42	-0.575	2.205		-0.5	-0.98205	-0.367857	-0.410957	-0.305	-0.495538
Mayo 84	Mayo Clinic	0	0	NA	0	1.80822	2	1	1.8	6	II	1.415	1.845	-0.06	-0.905	1.485	NA	0.345	NA	NA	-0.85	0.555	1.04	NA	1	1.33	1.41	0.39	1.285	0.52	2.035	-1.045		-0.5575	-1.08894	-1.145	-1.17465	-1.099	-1.45949
Mayo 86	Mayo Clinic	0	0	NA	1	3.14521	11	1	6	8	III	-0.585	-0.735	-0.42	-0.485	0.595	NA	-0.895	NA	1.665	0.81	-0.215	0.9	NA	0.86	-0.2	-1.45	-0.64	-0.435	-1.26	NA	-0.885		0.365	0.625969	NA	NA	NA	NA
Mayo 88	Mayo Clinic	0	0	NA	0	10.5671	0	0	1.5	8	III	-1.085	-0.005	2.65	-0.635	0.095	0.075	0.405	-0.15	1.125	-0.63	-0.165	-0.46	NA	-0.17	0.67	0.45	0.4	0.245	0.54	0.235	0.665		-0.8	-1.53974	-0.267857	-0.312687	-0.705	-0.981157
Mayo 89	Mayo Clinic	0	0	1	1	4.02192	2	1	2	7	II	-1.825	-1.035	-3.16	-0.855	0.475	0.085	-1.345	NA	0.545	-0.27	-0.775	-0.1	NA	0	-1.62	-1.15	-1.51	-0.525	-1.29	-1.875	-0.605		0.905	1.62982	1.05214	0.984471	1.621	1.84272
Mayo 90	Mayo Clinic	0	0	NA	0	2.04658	1	1	2.2	8	III	-1.135	0.025	-0.04	-0.565	0.275	-0.365	-0.765	NA	-0.185	-0.88	0.145	-0.24	NA	1.13	-1.39	-1.4	-0.58	0.495	0.23	-3.955	-4.145		-0.125	-0.284932	0.350714	0.29518	0.811	0.859338
Mayo 92	Mayo Clinic	0	0	NA	0	9.57808	NA	NA	2.5	9	III	3.705	-0.045	-0.56	-0.525	0.845	-2.755	-0.165	0.76	-0.995	1.01	0.615	0.65	NA	0.39	-1.08	-0.28	0.38	0.715	-0.14	0.715	-0.105		0.1025	0.137986	-0.0592857	-0.107725	-0.241	-0.417839
Mayo 93	Mayo Clinic	0	0	NA	0	9.57808	0	0	1.2	8	III	1.145	-0.325	0.9	0.945	0.015	0.335	0.005	NA	-1.745	-0.2	-0.755	-0.89	-0.865	0.11	0.5	0.6	1.04	0.005	0.21	-0.705	1.965		-0.37	-0.740383	0.045	-0.0052438	-0.183	-0.347425
*NA: Missing values
*Normalized ddCT and clinical data presented in this datasheet is used in analysis described in manuscript
