# Supplementary material for: An optimized five-gene multi-platform predictor of hormone receptor negative and triple negative breast cancer metastatic risk
Source: Breast Cancer Res. 2013 Oct 31;15(5):R103. doi: 10.1186/bcr3567 (PMC3978448; doi:10.1186/bcr3567)
Supplement: Additional file 3: Table S3 — Results from the univariate and multivariate Cox proportional hazard modeling of the previously reported [21] pooled training (n = 199) and validation (n = 75) expression microarray datasets used in the prioritization of the Buck-14 signature genes into the Buck-4 signature. Boxes with P-values <0.15 are highlighted in yellow. Names of high priority genes are highlighted in red. [file bcr3567-S3.xls]

## Sheet: Sheet2
		Pooled Training Set (n=199)		Pooled Validation Set (n=75)
		Multi-variate Cox Analysis		Univariate Cox Analysis		Multivariate Cox Analysis
Affy.ID	Gene.Symbol	Coefficient	P-value	Coefficient	P-value	Coefficient	P-value
207666_x_at	SSX3	-0.423144	0.00058	-0.155243	0.543521	-0.209492	0.317012
205242_at	CXCL13	-0.161518	0.0006	-0.078581	0.214734	-0.145807	0.116289
205523_at	HAPLN1	0.180735	0.0014	0.0441345	0.670689	0.111652	0.377212
218430_s_at	RFXDC2	-0.395149	0.0046	0.227985	0.617897	0.152062	0.791259
208902_s_at	RPS28 /// FLJ46061	-0.562727	0.0047	-0.419558	0.175315	-2.10824	0.000213465
212035_s_at	EXOC7	-0.416276	0.024	-0.0770858	0.833497	0.649459	0.177376
219605_at	ZNF3	-0.298854	0.045	-0.381576	0.400651	0.418444	0.546919
220433_at	PRRG3	-0.268624	0.062	NA	NA	NA	NA
216929_x_at	ABO	-0.230715	0.092	-0.210844	0.420158	-0.530878	0.0669297
204338_s_at	RGS4	0.164176	0.12	0.193614	0.304909	0.664472	0.00506405
217628_at	CLIC5	-0.239472	0.13	-0.715974	0.0046725	-1.34628	0.00020967
206821_x_at	HRBL	-0.222329	0.18	-0.666363	0.195175	-0.890463	0.29226
207341_at	PRTN3	-0.122153	0.37	-1.18388	0.0559663	-1.15379	0.289686
206904_at	MATN1	-0.113912	0.45	0.333173	0.0926155	1.33975	0.00182921
