# Supplementary material for: An optimized five-gene multi-platform predictor of hormone receptor negative and triple negative breast cancer metastatic risk
Source: Breast Cancer Res. 2013 Oct 31;15(5):R103. doi: 10.1186/bcr3567 (PMC3978448; doi:10.1186/bcr3567)
Supplement: Additional file 4: Table S4 — Table tallying the number of missing RT-PCR ΔΔCT values within each gene signature by sample source. [file bcr3567-S4.xlsx]

## Sheet: Sheet1
Number of Samples with Undetectable Expression Levels
Gene	Signature	Sample Source
		CPMC	Guys	Mayo
ABO	Buck-14	0	4	0
CLIC5	Buck-14	0	0	0
CXCL13	Buck-14	0	0	0
EXOC7	Buck-14	0	0	0
FLJ46061	Buck-14	0	0	0
HAPLN1	Buck-14	12	2	6
HRBL	Buck-14	1	4	0
MATN1	Buck-14	27	13	18
PRRG3	Buck-14	4	2	2
PRTN3	Buck-14	0	1	0
RFX7	Buck-14	1	1	0
RGS4	Buck-14	0	0	0
SSX3	Buck-14	29	38	44
ZSCAN21	Buck-14	0	0	0
IGLC2	IR-7	0	0	0
LY9	IR-7	2	0	0
HLA.F	IR-7	0	0	0
TNFRSF17	IR-7	0	0	0
C1QA	IR-7	3	5	0
XCL2	IR-7	10	4	2
SPP1	IR-7	0	0	0
