# Supplementary material for: An optimized five-gene multi-platform predictor of hormone receptor negative and triple negative breast cancer metastatic risk
Source: Breast Cancer Res. 2013 Oct 31;15(5):R103. doi: 10.1186/bcr3567 (PMC3978448; doi:10.1186/bcr3567)
Supplement: Additional file 5: Table S5 — Prognostic significance of individual RT-PCR measured signature genes in FFPE cohort assessed by univariate Cox regression analysis. [file bcr3567-S5.xlsx]

## Sheet: Sheet1
	Cox HR (95% CI)	p (Wald)
TNFRSF17	0.65 (0.48 – 0.88)	0.005
CLIC5	0.65 (0.46 – 0.92)	0.02
HLA.F	0.68 (0.49 - 0.95)	0.02
CXCL13	0.76 (0.56 – 1.02)	0.07
LY9	0.78 (0.59 - 1.02)	0.07
XCL2	0.78 (0.58 – 1.05)	0.1
IGLC2	0.81 (0.59 – 1.11)	0.19
C1QA	0.85 (0.65 – 1.11)	0.23
RGS4	1.07 (0.76 – 1.50)	0.7
FLJ46061	0.97 (0.70-1.34)	0.84
SPP1	1.03 (0.74 – 1.45)	0.84
